# Supplementary material for: The role of the Helmholtz potential on electrocatalytic activity
Source: Nat Commun. 2026 Mar 28;17:4547. doi: 10.1038/s41467-026-70980-5 (PMC13195119; doi:10.1038/s41467-026-70980-5)
Supplement: Supplementary file 3 — Source Data [file 41467_2026_70980_MOESM3_ESM.xlsx]

## Sheet: Figure1
	alkaline conditions (series 1)				model			model lineaire (dashed)
	local pH=	13			VH [V]	ηmes [V]		VH [V]	ηmes [V]
	Metal	VH [V]	ηmes [V]		-0.5	6e-06		0	-0.2
	Cu	0.66	0.53		0.005	0.002532		1.5	1.3
	Ag	0.78	0.6		0.005	0.002532
	Au	-0.13	0.62		0.045	0.022744
	Ru	0.46	0.24		0.066	0.032851
	Ir	-0.11	0.04		0.086	0.042962
	Pt	-0.13	0.11		0.106	0.05308
	V	1.07	0.78		0.126	0.063206
	Ti	1.3	0.98		0.146	0.073342
	Ni	0.11	0.31		0.167	0.083496
					0.187	0.093674
	alkaline conditions (series 2)				0.328	0.167829
	local pH=	13			0.348	0.179669
	Metal	VH [V]	ηmes [V]		0.369	0.192299
	Ag	0.778	0.64		0.389	0.206001
	Au	-0.132	0.63		0.409	0.221056
	Cu	0.658	0.6		0.429	0.237604
	W	0.608	0.44		0.449	0.25552
	Co	0.458	0.36		0.47	0.274448
	Fe	0.618	0.35		0.49	0.294004
	Ni	0.108	0.33		1.5	1.3
	Pd	-0.002	0.31
	Pt	-0.132	0.07
	acidic conditions
	local pH=	10
	Metal	VH [V]	ηmes [V]
	Cu	0.49	0.42
	Ag	0.61	0.4
	Au	-0.3	0.33
	Ru	0.29	0.18
	Ir	-0.28	0.02
	Pt	-0.3	0.02
	V	0.9	0.73
	Ti	1.13	0.87
	Ni	-0.06	0.27

## Sheet: Figure2
Panel a			Panel b			Panel c			Panel d
x_10nm (nm)	phi_10nm (V)		x_1nm (nm)	phi_1nm (V)		d_nm	N_D_cm3		d_nm	W_HL_0.5_nm	W_HL_1.0_nm	W_HL_2.0_nm
-2	4		-2	4		0.01	2.21074e+25		0.01	0.925926	0.961538	0.980392
-1.98	4		-1.98	4		0.0102334	2.11104e+25		0.0101863	0.92465	0.96085	0.980034
-1.96	4		-1.96	4		0.0104723	2.01584e+25		0.010376	0.923354	0.96015	0.97967
-1.94	4		-1.94	4		0.0107167	1.92494e+25		0.0105693	0.922037	0.959437	0.979299
-1.92	4		-1.92	4		0.0109668	1.83813e+25		0.0107662	0.9207	0.958713	0.978921
-1.9	4		-1.9	4		0.0112228	1.75524e+25		0.0109668	0.919342	0.957976	0.978537
-1.88	4		-1.88	4		0.0114847	1.67609e+25		0.0111711	0.917963	0.957227	0.978146
-1.86	4		-1.86	4		0.0117528	1.6005e+25		0.0113792	0.916562	0.956465	0.977748
-1.84	4		-1.84	4		0.0120271	1.52833e+25		0.0115912	0.91514	0.95569	0.977343
-1.82	4		-1.82	4		0.0123078	1.45941e+25		0.0118071	0.913695	0.954901	0.976931
-1.8	4		-1.8	4		0.0125951	1.39359e+25		0.0120271	0.912228	0.9541	0.976511
-1.78	4		-1.78	4		0.012889	1.33075e+25		0.0122511	0.910739	0.953285	0.976084
-1.76	4		-1.76	4		0.0131899	1.27074e+25		0.0124794	0.909227	0.952456	0.975649
-1.74	4		-1.74	4		0.0134977	1.21343e+25		0.0127118	0.907692	0.951613	0.975207
-1.72	4		-1.72	4		0.0138128	1.15871e+25		0.0129486	0.906134	0.950756	0.974756
-1.7	4		-1.7	4		0.0141352	1.10646e+25		0.0131899	0.904553	0.949885	0.974298
-1.68	4		-1.68	4		0.0144651	1.05656e+25		0.0134356	0.902947	0.948999	0.973832
-1.66	4		-1.66	4		0.0148027	1.00892e+25		0.0136859	0.901317	0.948098	0.973357
-1.64	4		-1.64	4		0.0151482	9.6342e+24		0.0139408	0.899664	0.947182	0.972875
-1.62	4		-1.62	4		0.0155018	9.19974e+24		0.0142005	0.897985	0.946251	0.972383
-1.6	4		-1.6	4		0.0158636	8.78487e+24		0.0144651	0.896282	0.945304	0.971883
-1.58	4		-1.58	4		0.0162338	8.38871e+24		0.0147345	0.894553	0.944342	0.971374
-1.56	4		-1.56	4		0.0166127	8.01042e+24		0.015009	0.8928	0.943364	0.970857
-1.54	4		-1.54	4		0.0170005	7.64918e+24		0.0152886	0.89102	0.94237	0.97033
-1.52	4		-1.52	4		0.0173973	7.30424e+24		0.0155734	0.889215	0.941359	0.969794
-1.5	4		-1.5	4		0.0178033	6.97485e+24		0.0158636	0.887383	0.940332	0.969249
-1.48	4		-1.48	4		0.0182189	6.66032e+24		0.0161591	0.885526	0.939288	0.968694
-1.46	4		-1.46	4		0.0186441	6.35997e+24		0.0164601	0.883641	0.938227	0.968129
-1.44	4		-1.44	4		0.0190792	6.07316e+24		0.0167668	0.88173	0.937148	0.967554
-1.42	4		-1.42	4		0.0195246	5.79929e+24		0.0170791	0.879792	0.936052	0.96697
-1.4	4		-1.4	4		0.0199803	5.53777e+24		0.0173973	0.877826	0.934938	0.966375
-1.38	4		-1.38	4		0.0204466	5.28804e+24		0.0177214	0.875832	0.933807	0.96577
-1.36	4		-1.36	4		0.0209238	5.04957e+24		0.0180515	0.873811	0.932657	0.965155
-1.34	4		-1.34	4		0.0214122	4.82186e+24		0.0183878	0.871762	0.931488	0.964529
-1.32	4		-1.32	4		0.021912	4.60441e+24		0.0187303	0.869684	0.930301	0.963892
-1.3	4		-1.3	4		0.0224234	4.39677e+24		0.0190792	0.867578	0.929094	0.963244
-1.28	4		-1.28	4		0.0229468	4.1985e+24		0.0194347	0.865443	0.927869	0.962585
-1.26	4		-1.26	4		0.0234823	4.00917e+24		0.0197967	0.863279	0.926624	0.961914
-1.24	4		-1.24	4		0.0240304	3.82837e+24		0.0201655	0.861086	0.925359	0.961232
-1.22	4		-1.22	4		0.0245913	3.65573e+24		0.0205412	0.858863	0.924074	0.960539
-1.2	4		-1.2	4		0.0251653	3.49087e+24		0.0209238	0.856611	0.922769	0.959833
-1.18	4		-1.18	4		0.0257526	3.33345e+24		0.0213136	0.854329	0.921443	0.959116
-1.16	4		-1.16	4		0.0263537	3.18312e+24		0.0217107	0.852017	0.920096	0.958386
-1.14	4		-1.14	4		0.0269688	3.03958e+24		0.0221151	0.849675	0.918729	0.957643
-1.12	4		-1.12	4		0.0275983	2.90251e+24		0.0225271	0.847302	0.91734	0.956888
-1.1	4		-1.1	4		0.0282424	2.77162e+24		0.0229468	0.844898	0.91593	0.95612
-1.08	4		-1.08	4		0.0289016	2.64663e+24		0.0233742	0.842464	0.914497	0.955339
-1.06	4		-1.06	4		0.0295762	2.52728e+24		0.0238097	0.839999	0.913043	0.954545
-1.04	4		-1.04	4		0.0302665	2.41331e+24		0.0242532	0.837503	0.911566	0.953738
-1.02	4		-1.02	4		0.0309729	2.30448e+24		0.024705	0.834975	0.910067	0.952916
-1	4		-1	4		0.0316958	2.20056e+24		0.0251653	0.832416	0.908545	0.952081
-0.98	4		-0.98	4		0.0324356	2.10132e+24		0.0256341	0.829826	0.907	0.951232
-0.96	4		-0.96	4		0.0331927	2.00656e+24		0.0261116	0.827203	0.905431	0.950369
-0.94	4		-0.94	4		0.0339674	1.91608e+24		0.026598	0.824549	0.903839	0.949491
-0.92	4		-0.92	4		0.0347602	1.82967e+24		0.0270935	0.821863	0.902222	0.948598
-0.9	4		-0.9	4		0.0355715	1.74716e+24		0.0275983	0.819144	0.900582	0.947691
-0.88	4		-0.88	4		0.0364017	1.66837e+24		0.0281124	0.816394	0.898917	0.946768
-0.86	4		-0.86	4		0.0372514	1.59313e+24		0.0286361	0.813611	0.897228	0.94583
-0.84	4		-0.84	4		0.0381208	1.52129e+24		0.0291696	0.810796	0.895513	0.944877
-0.82	4		-0.82	4		0.0390106	1.45269e+24		0.029713	0.807948	0.893773	0.943907
-0.8	4		-0.8	4		0.0399211	1.38718e+24		0.0302665	0.805067	0.892008	0.942922
-0.78	4		-0.78	4		0.0408529	1.32462e+24		0.0308303	0.802155	0.890217	0.941921
-0.76	4		-0.76	4		0.0418064	1.26489e+24		0.0314047	0.799209	0.8884	0.940903
-0.74	4		-0.74	4		0.0427821	1.20785e+24		0.0319897	0.796231	0.886557	0.939868
-0.72	4		-0.72	4		0.0437807	1.15338e+24		0.0325856	0.79322	0.884688	0.938816
-0.7	4		-0.7	4		0.0448025	1.10137e+24		0.0331927	0.790176	0.882791	0.937747
-0.68	4		-0.68	4		0.0458482	1.0517e+24		0.033811	0.787099	0.880868	0.936661
-0.66	4		-0.66	4		0.0469183	1.00427e+24		0.0344409	0.78399	0.878917	0.935557
-0.64	4		-0.64	4		0.0480134	9.58984e+23		0.0350825	0.780847	0.876939	0.934435
-0.62	4		-0.62	4		0.0491341	9.15738e+23		0.035736	0.777673	0.874933	0.933295
-0.6	4		-0.6	4		0.0502809	8.74443e+23		0.0364017	0.774465	0.8729	0.932137
-0.58	4		-0.58	4		0.0514544	8.35009e+23		0.0370799	0.771225	0.870838	0.93096
-0.56	4		-0.56	4		0.0526554	7.97354e+23		0.0377706	0.767952	0.868747	0.929764
-0.54	4		-0.54	4		0.0538844	7.61397e+23		0.0384743	0.764646	0.866628	0.928549
-0.52	4		-0.52	4		0.0551421	7.27061e+23		0.039191	0.761308	0.864481	0.927315
-0.5	4		-0.5	4		0.0564291	6.94274e+23		0.0399211	0.757938	0.862304	0.926061
-0.48	4		-0.48	4		0.0577462	6.62965e+23		0.0406648	0.754536	0.860097	0.924787
-0.46	4		-0.46	4		0.059094	6.33069e+23		0.0414223	0.751101	0.857861	0.923493
-0.44	4		-0.44	4		0.0604732	6.0452e+23		0.042194	0.747635	0.855596	0.922179
-0.42	4		-0.42	4		0.0618847	5.77259e+23		0.04298	0.744136	0.8533	0.920844
-0.4	4		-0.4	4		0.0633291	5.51227e+23		0.0437807	0.740606	0.850975	0.919488
-0.38	4		-0.38	4		0.0648072	5.26369e+23		0.0445963	0.737044	0.848619	0.918111
-0.36	4		-0.36	4		0.0663198	5.02632e+23		0.0454271	0.733452	0.846232	0.916713
-0.34	4		-0.34	4		0.0678677	4.79966e+23		0.0462733	0.729828	0.843815	0.915293
-0.32	4		-0.32	4		0.0694518	4.58322e+23		0.0471353	0.726173	0.841367	0.913851
-0.3	4		-0.3	4		0.0710728	4.37653e+23		0.0480134	0.722487	0.838888	0.912386
-0.28	4		-0.28	4		0.0727317	4.17917e+23		0.0489079	0.718771	0.836378	0.9109
-0.26	4		-0.26	4		0.0744292	3.99071e+23		0.049819	0.715025	0.833836	0.90939
-0.24	4		-0.24	4		0.0761664	3.81075e+23		0.0507471	0.711249	0.831263	0.907858
-0.22	4		-0.22	4		0.0779442	3.6389e+23		0.0516924	0.707444	0.828658	0.906302
-0.2	4		-0.2	4		0.0797634	3.4748e+23		0.0526554	0.703609	0.826022	0.904723
-0.18	4		-0.18	4		0.0816251	3.3181e+23		0.0536363	0.699746	0.823353	0.90312
-0.16	4		-0.16	4		0.0835302	3.16847e+23		0.0546355	0.695853	0.820653	0.901493
-0.14	4		-0.14	4		0.0854798	3.02559e+23		0.0556533	0.691933	0.81792	0.899842
-0.12	4		-0.12	4		0.087475	2.88915e+23		0.0566901	0.687985	0.815155	0.898166
-0.1	4		-0.1	4		0.0895166	2.75886e+23		0.0577462	0.684009	0.812358	0.896465
-0.08	4		-0.08	4		0.091606	2.63445e+23		0.0588219	0.680006	0.809528	0.894739
-0.06	4		-0.06	4		0.0937441	2.51564e+23		0.0599177	0.675976	0.806666	0.892988
-0.04	4		-0.04	4		0.0959321	2.4022e+23		0.0610339	0.67192	0.803771	0.891212
-0.02	4		-0.02	4		0.0981712	2.29387e+23		0.0621709	0.667839	0.800843	0.889409
0	4		0	4		0.100463	2.19043e+23		0.0633291	0.663732	0.797883	0.88758
0.0333333	4.00479		0.00333333	4.00268		0.102807	2.09165e+23		0.0645088	0.6596	0.79489	0.885726
0.0666667	4.00957		0.00666667	4.00537		0.105207	1.99733e+23		0.0657106	0.655443	0.791864	0.883844
0.1	4.01434		0.01	4.00805		0.107662	1.90725e+23		0.0669347	0.651263	0.788806	0.881936
0.133333	4.01911		0.0133333	4.01074		0.110175	1.82125e+23		0.0681816	0.647059	0.785715	0.88
0.166667	4.02386		0.0166667	4.01342		0.112747	1.73912e+23		0.0694518	0.642833	0.782591	0.878037
0.2	4.0286		0.02	4.01611		0.115378	1.66069e+23		0.0707456	0.638584	0.779434	0.876047
0.233333	4.03333		0.0233333	4.01879		0.118071	1.5858e+23		0.0720635	0.634313	0.776244	0.874029
0.266667	4.03805		0.0266667	4.02147		0.120827	1.51429e+23		0.073406	0.630021	0.773022	0.871982
0.3	4.04276		0.03	4.02416		0.123647	1.446e+23		0.0747735	0.625709	0.769767	0.869908
0.333333	4.04746		0.0333333	4.02684		0.126533	1.38079e+23		0.0761664	0.621376	0.76648	0.867805
0.366667	4.05215		0.0366667	4.02953		0.129486	1.31852e+23		0.0775853	0.617024	0.76316	0.865673
0.4	4.05684		0.04	4.03221		0.132509	1.25906e+23		0.0790307	0.612653	0.759807	0.863512
0.433333	4.06151		0.0433333	4.03489		0.135602	1.20229e+23		0.0805029	0.608264	0.756423	0.861322
0.466667	4.06617		0.0466667	4.03758		0.138766	1.14807e+23		0.0820026	0.603857	0.753006	0.859102
0.5	4.07082		0.05	4.04026		0.142005	1.0963e+23		0.0835302	0.599433	0.749557	0.856853
0.533333	4.07546		0.0533333	4.04294		0.14532	1.04686e+23		0.0850863	0.594993	0.746076	0.854574
0.566667	4.08009		0.0566667	4.04563		0.148712	9.99649e+22		0.0866714	0.590538	0.742564	0.852266
0.6	4.08471		0.06	4.04831		0.152183	9.54569e+22		0.088286	0.586067	0.739019	0.849926
0.633333	4.08932		0.0633333	4.05099		0.155734	9.11523e+22		0.0899307	0.581583	0.735444	0.847557
0.666667	4.09392		0.0666667	4.05368		0.159369	8.70417e+22		0.091606	0.577084	0.731837	0.845157
0.7	4.09851		0.07	4.05636		0.163089	8.31165e+22		0.0933125	0.572573	0.728199	0.842726
0.733333	4.10309		0.0733333	4.05904		0.166896	7.93683e+22		0.0950508	0.56805	0.724531	0.840264
0.766667	4.10766		0.0766667	4.06172		0.170791	7.57892e+22		0.0968215	0.563516	0.720832	0.837771
0.8	4.11222		0.08	4.06441		0.174777	7.23714e+22		0.0986252	0.558971	0.717102	0.835247
0.833333	4.11677		0.0833333	4.06709		0.178857	6.91078e+22		0.100463	0.554416	0.713343	0.832691
0.866667	4.12131		0.0866667	4.06977		0.183031	6.59913e+22		0.102334	0.549851	0.709554	0.830104
0.9	4.12584		0.09	4.07245		0.187303	6.30154e+22		0.10424	0.545279	0.705735	0.827485
0.933333	4.13036		0.0933333	4.07513		0.191675	6.01737e+22		0.106182	0.540699	0.701887	0.824834
0.966667	4.13487		0.0966667	4.07782		0.196149	5.74601e+22		0.10816	0.536111	0.698011	0.822151
1	4.13937		0.1	4.0805		0.200727	5.48689e+22		0.110175	0.531518	0.694106	0.819436
1.03333	4.14386		0.103333	4.08318		0.205412	5.23946e+22		0.112228	0.52692	0.690173	0.816689
1.06667	4.14834		0.106667	4.08586		0.210206	5.00318e+22		0.114318	0.522316	0.686212	0.81391
1.1	4.15281		0.11	4.08854		0.215112	4.77756e+22		0.116448	0.517709	0.682225	0.811098
1.13333	4.15727		0.113333	4.09122		0.220133	4.56212e+22		0.118617	0.513099	0.67821	0.808254
1.16667	4.16172		0.116667	4.09391		0.225271	4.35638e+22		0.120827	0.508487	0.674168	0.805377
1.2	4.16616		0.12	4.09659		0.230529	4.15993e+22		0.123078	0.503873	0.670101	0.802467
1.23333	4.17059		0.123333	4.09927		0.23591	3.97234e+22		0.125371	0.499259	0.666008	0.799525
1.26667	4.17501		0.126667	4.10195		0.241416	3.7932e+22		0.127706	0.494645	0.661889	0.79655
1.3	4.17942		0.13	4.10463		0.24705	3.62215e+22		0.130085	0.490032	0.657746	0.793543
1.33333	4.18382		0.133333	4.10731		0.252817	3.4588e+22		0.132509	0.48542	0.653579	0.790502
1.36667	4.18821		0.136667	4.10999		0.258717	3.30283e+22		0.134977	0.480811	0.649389	0.787429
1.4	4.19259		0.14	4.11267		0.264756	3.15388e+22		0.137492	0.476205	0.645175	0.784323
1.43333	4.19696		0.143333	4.11535		0.270935	3.01166e+22		0.140053	0.471603	0.640938	0.781185
1.46667	4.20132		0.146667	4.11803		0.277259	2.87584e+22		0.142662	0.467006	0.636679	0.778013
1.5	4.20567		0.15	4.12071		0.28373	2.74616e+22		0.14532	0.462415	0.632399	0.774809
1.53333	4.21001		0.153333	4.12339		0.290353	2.62232e+22		0.148027	0.45783	0.628098	0.771572
1.56667	4.21434		0.156667	4.12607		0.29713	2.50406e+22		0.150785	0.453252	0.623776	0.768303
1.6	4.21866		0.16	4.12875		0.304065	2.39114e+22		0.153593	0.448682	0.619435	0.765001
1.63333	4.22297		0.163333	4.13143		0.311162	2.28331e+22		0.156455	0.444121	0.615074	0.761666
1.66667	4.22727		0.166667	4.13411		0.318424	2.18034e+22		0.159369	0.439569	0.610695	0.758299
1.7	4.23155		0.17	4.13679		0.325856	2.08202e+22		0.162338	0.435027	0.606298	0.7549
1.73333	4.23583		0.173333	4.13947		0.333462	1.98813e+22		0.165362	0.430496	0.601883	0.751469
1.76667	4.2401		0.176667	4.14215		0.341245	1.89847e+22		0.168443	0.425977	0.597452	0.748006
1.8	4.24436		0.18	4.14483		0.34921	1.81286e+22		0.171581	0.42147	0.593005	0.744511
1.83333	4.24861		0.183333	4.14751		0.35736	1.73111e+22		0.174777	0.416976	0.588543	0.740984
1.86667	4.25285		0.186667	4.15019		0.365701	1.65304e+22		0.178033	0.412495	0.584066	0.737426
1.9	4.25708		0.19	4.15287		0.374237	1.5785e+22		0.18135	0.40803	0.579575	0.733836
1.93333	4.2613		0.193333	4.15555		0.382971	1.50732e+22		0.184728	0.403579	0.575071	0.730216
1.96667	4.2655		0.196667	4.15823		0.39191	1.43934e+22		0.188169	0.399144	0.570555	0.726564
2	4.2697		0.2	4.1609		0.401057	1.37443e+22		0.191675	0.394726	0.566026	0.722882
2.03333	4.27389		0.203333	4.16358		0.410418	1.31245e+22		0.195246	0.390325	0.561487	0.719169
2.06667	4.27807		0.206667	4.16626		0.419997	1.25327e+22		0.198883	0.385941	0.556937	0.715426
2.1	4.28224		0.21	4.16894		0.4298	1.19675e+22		0.202588	0.381576	0.552378	0.711654
2.13333	4.2864		0.213333	4.17162		0.439832	1.14278e+22		0.206362	0.37723	0.54781	0.707851
2.16667	4.29054		0.216667	4.1743		0.450098	1.09125e+22		0.210206	0.372904	0.543234	0.70402
2.2	4.29468		0.22	4.17698		0.460603	1.04204e+22		0.214122	0.368598	0.53865	0.700159
2.23333	4.29881		0.223333	4.17965		0.471353	9.95047e+21		0.218111	0.364313	0.53406	0.69627
2.26667	4.30293		0.226667	4.18233		0.482355	9.50175e+21		0.222174	0.360049	0.529465	0.692352
2.3	4.30704		0.23	4.18501		0.493613	9.07326e+21		0.226313	0.355807	0.524864	0.688407
2.33333	4.31113		0.233333	4.18769		0.505134	8.6641e+21		0.230529	0.351588	0.520259	0.684434
2.36667	4.31522		0.236667	4.19036		0.516924	8.27339e+21		0.234823	0.347392	0.51565	0.680434
2.4	4.3193		0.24	4.19304		0.528989	7.90029e+21		0.239198	0.343219	0.511039	0.676407
2.43333	4.32337		0.243333	4.19572		0.541336	7.54403e+21		0.243654	0.33907	0.506426	0.672354
2.46667	4.32743		0.246667	4.1984		0.553971	7.20382e+21		0.248193	0.334946	0.501812	0.668275
2.5	4.33147		0.25	4.20107		0.566901	6.87896e+21		0.252817	0.330847	0.497198	0.66417
2.53333	4.33551		0.253333	4.20375		0.580132	6.56875e+21		0.257526	0.326774	0.492584	0.660041
2.56667	4.33954		0.256667	4.20643		0.593673	6.27253e+21		0.262324	0.322726	0.487971	0.655887
2.6	4.34356		0.26	4.20911		0.607529	5.98967e+21		0.267211	0.318705	0.483361	0.651709
2.63333	4.34756		0.263333	4.21178		0.621709	5.71956e+21		0.272188	0.314711	0.478753	0.647508
2.66667	4.35156		0.266667	4.21446		0.63622	5.46163e+21		0.277259	0.310744	0.474149	0.643284
2.7	4.35555		0.27	4.21714		0.651069	5.21534e+21		0.282424	0.306804	0.469549	0.639037
2.73333	4.35953		0.273333	4.21981		0.666265	4.98015e+21		0.287685	0.302893	0.464954	0.634769
2.76667	4.36349		0.276667	4.22249		0.681816	4.75557e+21		0.293045	0.29901	0.460365	0.630479
2.8	4.36745		0.28	4.22517		0.69773	4.54111e+21		0.298504	0.295156	0.455783	0.626169
2.83333	4.3714		0.283333	4.22784		0.714015	4.33633e+21		0.304065	0.29133	0.451209	0.621838
2.86667	4.37534		0.286667	4.23052		0.73068	4.14078e+21		0.309729	0.287534	0.446643	0.617488
2.9	4.37926		0.29	4.23319		0.747735	3.95405e+21		0.315499	0.283768	0.442085	0.613119
2.93333	4.38318		0.293333	4.23587		0.765187	3.77574e+21		0.321376	0.280031	0.437538	0.608731
2.96667	4.38709		0.296667	4.23855		0.783047	3.60547e+21		0.327363	0.276325	0.433001	0.604326
3	4.39098		0.3	4.24122		0.801323	3.44288e+21		0.333462	0.272649	0.428475	0.599904
3.03333	4.39487		0.303333	4.2439		0.820026	3.28762e+21		0.339674	0.269004	0.423961	0.595466
3.06667	4.39875		0.306667	4.24657		0.839166	3.13936e+21		0.346002	0.26539	0.41946	0.591012
3.1	4.40261		0.31	4.24925		0.858752	2.99779e+21		0.352447	0.261808	0.414972	0.586543
3.13333	4.40647		0.313333	4.25192		0.878795	2.86261e+21		0.359013	0.258256	0.410498	0.58206
3.16667	4.41032		0.316667	4.2546		0.899307	2.73351e+21		0.365701	0.254736	0.406039	0.577563
3.2	4.41415		0.32	4.25727		0.920297	2.61025e+21		0.372514	0.251248	0.401595	0.573053
3.23333	4.41798		0.323333	4.25995		0.941777	2.49253e+21		0.379453	0.247791	0.397167	0.568531
3.26667	4.4218		0.326667	4.26262		0.963758	2.38013e+21		0.386522	0.244367	0.392757	0.563998
3.3	4.4256		0.33	4.2653		0.986252	2.2728e+21		0.393723	0.240975	0.388363	0.559454
3.33333	4.4294		0.333333	4.26797		1.00927	2.17031e+21		0.401057	0.237615	0.383988	0.5549
3.36667	4.43319		0.336667	4.27065		1.03283	2.07243e+21		0.408529	0.234287	0.379631	0.550336
3.4	4.43696		0.34	4.27332		1.05693	1.97898e+21		0.416139	0.230992	0.375294	0.545764
3.43333	4.44073		0.343333	4.276		1.0816	1.88973e+21		0.423891	0.22773	0.370977	0.541185
3.46667	4.44449		0.346667	4.27867		1.10685	1.80452e+21		0.431788	0.2245	0.36668	0.536598
3.5	4.44823		0.35	4.28135		1.13268	1.72314e+21		0.439832	0.221303	0.362404	0.532005
3.53333	4.45197		0.353333	4.28402		1.15912	1.64543e+21		0.448025	0.218138	0.35815	0.527407
3.56667	4.45569		0.356667	4.28669		1.18617	1.57123e+21		0.456372	0.215007	0.353918	0.522804
3.6	4.45941		0.36	4.28937		1.21386	1.50038e+21		0.464873	0.211908	0.349709	0.518198
3.63333	4.46312		0.363333	4.29204		1.24219	1.43272e+21		0.473533	0.208842	0.345523	0.513588
3.66667	4.46681		0.366667	4.29472		1.27118	1.36811e+21		0.482355	0.205808	0.341361	0.508976
3.7	4.4705		0.37	4.29739		1.30085	1.30641e+21		0.491341	0.202808	0.337223	0.504362
3.73333	4.47417		0.373333	4.30006		1.33122	1.2475e+21		0.500494	0.19984	0.33311	0.499748
3.76667	4.47784		0.376667	4.30274		1.36229	1.19124e+21		0.509818	0.196905	0.329022	0.495133
3.8	4.48149		0.38	4.30541		1.39408	1.13752e+21		0.519315	0.194002	0.32496	0.49052
3.83333	4.48514		0.383333	4.30808		1.42662	1.08622e+21		0.528989	0.191132	0.320925	0.485908
3.86667	4.48878		0.386667	4.31076		1.45992	1.03724e+21		0.538844	0.188295	0.316915	0.481298
3.9	4.4924		0.39	4.31343		1.49399	9.90466e+20		0.548882	0.18549	0.312933	0.476692
3.93333	4.49602		0.393333	4.3161		1.52886	9.458e+20		0.559107	0.182717	0.308978	0.472089
3.96667	4.49962		0.396667	4.31877		1.56455	9.03149e+20		0.569523	0.179977	0.305051	0.467491
4	4.50322		0.4	4.32145		1.60106	8.62421e+20		0.580132	0.177269	0.301152	0.462899
4.03333	4.5068		0.403333	4.32412		1.63843	8.2353e+20		0.59094	0.174593	0.297282	0.458313
4.06667	4.51038		0.406667	4.32679		1.67668	7.86392e+20		0.601948	0.171949	0.29344	0.453734
4.1	4.51394		0.41	4.32947		1.71581	7.50929e+20		0.613162	0.169337	0.289628	0.449163
4.13333	4.5175		0.413333	4.33214		1.75586	7.17066e+20		0.624584	0.166756	0.285845	0.444601
4.16667	4.52104		0.416667	4.33481		1.79684	6.84729e+20		0.63622	0.164207	0.282092	0.440048
4.2	4.52458		0.42	4.33748		1.83878	6.53851e+20		0.648072	0.16169	0.278369	0.435504
4.23333	4.5281		0.423333	4.34015		1.88169	6.24365e+20		0.660145	0.159203	0.274676	0.430972
4.26667	4.53162		0.426667	4.34283		1.92561	5.96209e+20		0.672443	0.156748	0.271014	0.426451
4.3	4.53512		0.43	4.3455		1.97056	5.69323e+20		0.68497	0.154323	0.267383	0.421943
4.33333	4.53862		0.433333	4.34817		2.01655	5.43649e+20		0.69773	0.15193	0.263782	0.417447
4.36667	4.5421		0.436667	4.35084		2.06362	5.19133e+20		0.710728	0.149567	0.260213	0.412965
4.4	4.54558		0.44	4.35351		2.11178	4.95722e+20		0.723968	0.147234	0.256676	0.408498
4.43333	4.54904		0.443333	4.35618		2.16107	4.73367e+20		0.737455	0.144932	0.25317	0.404045
4.46667	4.5525		0.446667	4.35886		2.21151	4.52021e+20		0.751193	0.142659	0.249696	0.399608
4.5	4.55594		0.45	4.36153		2.26313	4.31636e+20		0.765187	0.140416	0.246254	0.395188
4.53333	4.55938		0.453333	4.3642		2.31595	4.12172e+20		0.779442	0.138203	0.242843	0.390785
4.56667	4.5628		0.456667	4.36687		2.37001	3.93585e+20		0.793962	0.136019	0.239466	0.386399
4.6	4.56622		0.46	4.36954		2.42532	3.75836e+20		0.808752	0.133864	0.23612	0.382032
4.63333	4.56962		0.463333	4.37221		2.48193	3.58887e+20		0.823819	0.131739	0.232807	0.377684
4.66667	4.57301		0.466667	4.37488		2.53986	3.42703e+20		0.839166	0.129642	0.229526	0.373355
4.7	4.5764		0.47	4.37755		2.59914	3.27249e+20		0.854798	0.127573	0.226278	0.369046
4.73333	4.57977		0.473333	4.38022		2.6598	3.12491e+20		0.870722	0.125533	0.223063	0.364759
4.76667	4.58314		0.476667	4.38289		2.72188	2.98399e+20		0.886943	0.12352	0.21988	0.360492
4.8	4.58649		0.48	4.38556		2.78541	2.84943e+20		0.903466	0.121536	0.21673	0.356248
4.83333	4.58984		0.483333	4.38823		2.85043	2.72093e+20		0.920297	0.119579	0.213613	0.352026
4.86667	4.59317		0.486667	4.3909		2.91696	2.59823e+20		0.937441	0.117649	0.210528	0.347827
4.9	4.59649		0.49	4.39357		2.98504	2.48106e+20		0.954904	0.115746	0.207477	0.343651
4.93333	4.59981		0.493333	4.39624		3.05471	2.36917e+20		0.972693	0.11387	0.204458	0.339499
4.96667	4.60311		0.496667	4.39891		3.12601	2.26234e+20		0.990814	0.112021	0.201472	0.335372
5	4.60641		0.5	4.40158		3.19897	2.16031e+20		1.00927	0.110198	0.198518	0.33127
5.03333	4.60969		0.503333	4.40425		3.27363	2.06289e+20		1.02807	0.108401	0.195598	0.327194
5.06667	4.61296		0.506667	4.40692		3.35004	1.96987e+20		1.04723	0.10663	0.192709	0.323143
5.1	4.61623		0.51	4.40959		3.42823	1.88103e+20		1.06673	0.104884	0.189854	0.319119
5.13333	4.61948		0.513333	4.41226		3.50825	1.79621e+20		1.08661	0.103163	0.187031	0.315121
5.16667	4.62272		0.516667	4.41493		3.59013	1.71521e+20		1.10685	0.101468	0.18424	0.311151
5.2	4.62596		0.52	4.4176		3.67392	1.63786e+20		1.12747	0.0997972	0.181482	0.307208
5.23333	4.62918		0.523333	4.42027		3.75967	1.564e+20		1.14847	0.098151	0.178756	0.303293
5.26667	4.63239		0.526667	4.42294		3.84743	1.49347e+20		1.16987	0.0965291	0.176062	0.299407
5.3	4.6356		0.53	4.42561		3.93723	1.42612e+20		1.19166	0.0949311	0.1734	0.295549
5.33333	4.63879		0.533333	4.42827		4.02912	1.36181e+20		1.21386	0.0933568	0.17077	0.29172
5.36667	4.64197		0.536667	4.43094		4.12316	1.3004e+20		1.23647	0.091806	0.168172	0.28792
5.4	4.64515		0.54	4.43361		4.2194	1.24176e+20		1.25951	0.0902784	0.165605	0.28415
5.43333	4.64831		0.543333	4.43628		4.31788	1.18576e+20		1.28297	0.0887737	0.16307	0.28041
5.46667	4.65146		0.546667	4.43895		4.41866	1.13229e+20		1.30687	0.0872917	0.160566	0.2767
5.5	4.65461		0.55	4.44162		4.52179	1.08122e+20		1.33122	0.085832	0.158094	0.273021
5.53333	4.65774		0.553333	4.44429		4.62733	1.03247e+20		1.35602	0.0843945	0.155652	0.269372
5.56667	4.66086		0.556667	4.44695		4.73533	9.85906e+19		1.38128	0.0829789	0.153241	0.265754
5.6	4.66398		0.56	4.44962		4.84586	9.41446e+19		1.40701	0.081585	0.150861	0.262167
5.63333	4.66708		0.563333	4.45229		4.95896	8.98991e+19		1.43322	0.0802123	0.148511	0.258612
5.66667	4.67017		0.566667	4.45496		5.07471	8.58451e+19		1.45992	0.0788608	0.146192	0.255088
5.7	4.67325		0.57	4.45762		5.19315	8.19738e+19		1.48712	0.0775301	0.143902	0.251596
5.73333	4.67633		0.573333	4.46029		5.31436	7.82772e+19		1.51482	0.07622	0.141643	0.248136
5.76667	4.67939		0.576667	4.46296		5.4384	7.47472e+19		1.54304	0.0749302	0.139413	0.244707
5.8	4.68244		0.58	4.46563		5.56533	7.13765e+19		1.57178	0.0736606	0.137213	0.241311
5.83333	4.68548		0.583333	4.46829		5.69523	6.81577e+19		1.60106	0.0724107	0.135042	0.237947
5.86667	4.68852		0.586667	4.47096		5.82815	6.50841e+19		1.63089	0.0711804	0.1329	0.234615
5.9	4.69154		0.59	4.47363		5.96418	6.21491e+19		1.66127	0.0699694	0.130787	0.231316
5.93333	4.69455		0.593333	4.47629		6.10339	5.93464e+19		1.69222	0.0687775	0.128702	0.22805
5.96667	4.69755		0.596667	4.47896		6.24584	5.66702e+19		1.72374	0.0676044	0.126646	0.224816
6	4.70055		0.6	4.48163		6.39162	5.41146e+19		1.75586	0.0664498	0.124618	0.221614
6.03333	4.70353		0.603333	4.4843		6.54081	5.16743e+19		1.78857	0.0653136	0.122617	0.218446
6.06667	4.7065		0.606667	4.48696		6.69347	4.9344e+19		1.82189	0.0641955	0.120645	0.21531
6.1	4.70946		0.61	4.48963		6.8497	4.71188e+19		1.85583	0.0630952	0.1187	0.212207
6.13333	4.71242		0.613333	4.49229		7.00957	4.4994e+19		1.8904	0.0620125	0.116782	0.209136
6.16667	4.71536		0.616667	4.49496		7.17317	4.29649e+19		1.92561	0.0609471	0.114891	0.206099
6.2	4.71829		0.62	4.49763		7.3406	4.10274e+19		1.96149	0.0598989	0.113026	0.203094
6.23333	4.72121		0.623333	4.50029		7.51193	3.91773e+19		1.99803	0.0588676	0.111189	0.200122
6.26667	4.72412		0.626667	4.50296		7.68726	3.74105e+19		2.03525	0.0578529	0.109377	0.197182
6.3	4.72702		0.63	4.50562		7.86668	3.57235e+19		2.07316	0.0568546	0.107591	0.194276
6.33333	4.72992		0.633333	4.50829		8.05029	3.41125e+19		2.11178	0.0558726	0.105831	0.191401
6.36667	4.7328		0.636667	4.51096		8.23819	3.25742e+19		2.15112	0.0549064	0.104096	0.18856
6.4	4.73567		0.64	4.51362		8.43047	3.11052e+19		2.1912	0.0539561	0.102387	0.185751
6.43333	4.73853		0.643333	4.51629		8.62724	2.97025e+19		2.23202	0.0530212	0.100702	0.182974
6.46667	4.74138		0.646667	4.51895		8.8286	2.83631e+19		2.2736	0.0521016	0.0990418	0.180229
6.5	4.74422		0.65	4.52162		9.03466	2.7084e+19		2.31595	0.0511971	0.0974061	0.177517
6.53333	4.74706		0.653333	4.52428		9.24553	2.58627e+19		2.3591	0.0503075	0.0957945	0.174836
6.56667	4.74988		0.656667	4.52695		9.46132	2.46964e+19		2.40304	0.0494324	0.0942068	0.172188
6.6	4.75269		0.66	4.52961		9.68215	2.35827e+19		2.44781	0.0485719	0.0926427	0.169572
6.63333	4.75549		0.663333	4.53228		9.90814	2.25192e+19		2.49341	0.0477255	0.0911019	0.166987
6.66667	4.75828		0.666667	4.53494		10.1394	2.15037e+19		2.53986	0.0468931	0.0895841	0.164433
6.7	4.76106		0.67	4.53761		10.3761	2.0534e+19		2.58717	0.0460745	0.0880892	0.161911
6.73333	4.76383		0.673333	4.54027		10.6182	1.9608e+19		2.63537	0.0452695	0.0866168	0.159421
6.76667	4.76659		0.676667	4.54294		10.8661	1.87237e+19		2.68446	0.044478	0.0851666	0.156961
6.8	4.76935		0.68	4.5456		11.1197	1.78794e+19		2.73447	0.0436996	0.0837385	0.154532
6.83333	4.77209		0.683333	4.54826		11.3792	1.70731e+19		2.78541	0.0429341	0.0823322	0.152134
6.86667	4.77482		0.686667	4.55093		11.6448	1.63032e+19		2.8373	0.0421815	0.0809473	0.149767
6.9	4.77754		0.69	4.55359		11.9166	1.5568e+19		2.89016	0.0414415	0.0795837	0.14743
6.93333	4.78025		0.693333	4.55626		12.1947	1.48659e+19		2.944	0.0407139	0.0782411	0.145123
6.96667	4.78295		0.696667	4.55892		12.4794	1.41956e+19		2.99884	0.0399985	0.0769191	0.142846
7	4.78564		0.7	4.56158		12.7706	1.35554e+19		3.05471	0.0392952	0.0756177	0.140599
7.03333	4.78832		0.703333	4.56425		13.0687	1.29441e+19		3.11162	0.0386037	0.0743364	0.138382
7.06667	4.79099		0.706667	4.56691		13.3737	1.23604e+19		3.16958	0.0379238	0.0730751	0.136193
7.1	4.79365		0.71	4.56957		13.6859	1.1803e+19		3.22863	0.0372555	0.0718335	0.134034
7.13333	4.7963		0.713333	4.57224		14.0053	1.12707e+19		3.28877	0.0365984	0.0706114	0.131904
7.16667	4.79894		0.716667	4.5749		14.3322	1.07625e+19		3.35004	0.0359525	0.0694084	0.129803
7.2	4.80157		0.72	4.57756		14.6667	1.02771e+19		3.41245	0.0353176	0.0682244	0.12773
7.23333	4.80419		0.723333	4.58023		15.009	9.81367e+18		3.47602	0.0346934	0.0670591	0.125685
7.26667	4.8068		0.726667	4.58289		15.3593	9.37112e+18		3.54077	0.0340799	0.0659122	0.123669
7.3	4.8094		0.73	4.58555		15.7178	8.94852e+18		3.60673	0.0334768	0.0647835	0.12168
7.33333	4.81199		0.733333	4.58821		16.0847	8.54499e+18		3.67392	0.032884	0.0636728	0.119718
7.36667	4.81458		0.736667	4.59088		16.4601	8.15965e+18		3.74237	0.0323013	0.0625798	0.117784
7.4	4.81715		0.74	4.59354		16.8443	7.79168e+18		3.81208	0.0317285	0.0615043	0.115877
7.43333	4.81971		0.743333	4.5962		17.2374	7.44031e+18		3.8831	0.0311656	0.0604461	0.113997
7.46667	4.82226		0.746667	4.59886		17.6398	7.10479e+18		3.95544	0.0306123	0.0594048	0.112143
7.5	4.8248		0.75	4.60153		18.0515	6.78439e+18		4.02912	0.0300685	0.0583803	0.110316
7.53333	4.82733		0.753333	4.60419		18.4728	6.47845e+18		4.10418	0.029534	0.0573723	0.108514
7.56667	4.82984		0.756667	4.60685		18.904	6.1863e+18		4.18064	0.0290088	0.0563807	0.106739
7.6	4.83235		0.76	4.60951		19.3452	5.90732e+18		4.25852	0.0284925	0.0554051	0.104989
7.63333	4.83485		0.763333	4.61217		19.7967	5.64093e+18		4.33785	0.0279852	0.0544454	0.103264
7.66667	4.83734		0.766667	4.61484		20.2588	5.38655e+18		4.41866	0.0274866	0.0535013	0.101564
7.7	4.83982		0.77	4.6175		20.7316	5.14364e+18		4.50098	0.0269966	0.0525726	0.0998889
7.73333	4.84229		0.773333	4.62016		21.2155	4.91168e+18		4.58482	0.026515	0.051659	0.0982383
7.76667	4.84475		0.776667	4.62282		21.7107	4.69019e+18		4.67023	0.0260418	0.0507605	0.096612
7.8	4.8472		0.78	4.62548		22.2174	4.47868e+18		4.75724	0.0255768	0.0498766	0.0950096
7.83333	4.84964		0.783333	4.62814		22.736	4.27671e+18		4.84586	0.0251198	0.0490073	0.093431
7.86667	4.85207		0.786667	4.6308		23.2666	4.08385e+18		4.93613	0.0246708	0.0481524	0.0918758
7.9	4.85449		0.79	4.63347		23.8097	3.89969e+18		5.02809	0.0242296	0.0473115	0.0903438
7.93333	4.8569		0.793333	4.63613		24.3654	3.72383e+18		5.12176	0.023796	0.0464845	0.0888347
7.96667	4.8593		0.796667	4.63879		24.9341	3.5559e+18		5.21717	0.0233699	0.0456712	0.0873482
8	4.86169		0.8	4.64145		25.5161	3.39555e+18		5.31436	0.0229513	0.0448714	0.0858841
8.03333	4.86407		0.803333	4.64411		26.1116	3.24242e+18		5.41336	0.0225399	0.0440849	0.0844422
8.06667	4.86644		0.806667	4.64677		26.7211	3.0962e+18		5.51421	0.0221358	0.0433115	0.0830222
8.1	4.8688		0.81	4.64943		27.3447	2.95658e+18		5.61693	0.0217386	0.0425509	0.0816237
8.13333	4.87114		0.813333	4.65209		27.983	2.82325e+18		5.72157	0.0213484	0.0418031	0.0802466
8.16667	4.87348		0.816667	4.65475		28.6361	2.69593e+18		5.82815	0.020965	0.0410677	0.0788906
8.2	4.87581		0.82	4.65741		29.3045	2.57436e+18		5.93673	0.0205883	0.0403447	0.0775554
8.23333	4.87813		0.823333	4.66007		29.9884	2.45827e+18		6.04732	0.0202182	0.0396337	0.0762408
8.26667	4.88044		0.826667	4.66273		30.6884	2.34741e+18		6.15998	0.0198546	0.0389348	0.0749465
8.3	4.88274		0.83	4.66539		31.4047	2.24155e+18		6.27473	0.0194973	0.0382475	0.0736722
8.33333	4.88503		0.833333	4.66805		32.1376	2.14047e+18		6.39162	0.0191463	0.0375718	0.0724178
8.36667	4.88731		0.836667	4.67071		32.8877	2.04394e+18		6.51069	0.0188014	0.0369076	0.0711829
8.4	4.88957		0.84	4.67337		33.6553	1.95177e+18		6.63198	0.0184626	0.0362545	0.0699673
8.43333	4.89183		0.843333	4.67603		34.4409	1.86375e+18		6.75553	0.0181297	0.0356124	0.0687707
8.46667	4.89408		0.846667	4.67869		35.2447	1.77971e+18		6.88138	0.0178027	0.0349813	0.0675929
8.5	4.89632		0.85	4.68135		36.0673	1.69945e+18		7.00957	0.0174814	0.0343608	0.0664337
8.53333	4.89855		0.853333	4.684		36.9092	1.62281e+18		7.14015	0.0171657	0.0337508	0.0652928
8.56667	4.90077		0.856667	4.68666		37.7706	1.54963e+18		7.27317	0.0168557	0.0331512	0.0641699
8.6	4.90297		0.86	4.68932		38.6522	1.47975e+18		7.40866	0.016551	0.0325618	0.0630649
8.63333	4.90517		0.863333	4.69198		39.5544	1.41302e+18		7.54667	0.0162517	0.0319824	0.0619774
8.66667	4.90736		0.866667	4.69464		40.4776	1.3493e+18		7.68726	0.0159577	0.0314128	0.0609073
8.7	4.90954		0.87	4.6973		41.4223	1.28845e+18		7.83047	0.0156689	0.030853	0.0598542
8.73333	4.91171		0.873333	4.69996		42.3891	1.23035e+18		7.97634	0.0153851	0.0303027	0.058818
8.76667	4.91386		0.876667	4.70262		43.3785	1.17486e+18		8.12493	0.0151064	0.0297619	0.0577984
8.8	4.91601		0.88	4.70527		44.391	1.12188e+18		8.27629	0.0148326	0.0292302	0.0567952
8.83333	4.91815		0.883333	4.70793		45.4271	1.07129e+18		8.43047	0.0145636	0.0287077	0.0558081
8.86667	4.92028		0.886667	4.71059		46.4873	1.02298e+18		8.58752	0.0142993	0.0281941	0.054837
8.9	4.9224		0.89	4.71325		47.5724	9.76849e+17		8.7475	0.0140397	0.0276893	0.0538815
8.93333	4.9245		0.893333	4.71591		48.6827	9.32798e+17		8.91045	0.0137847	0.0271932	0.0529416
8.96667	4.9266		0.896667	4.71856		49.819	8.90733e+17		9.07645	0.0135342	0.0267056	0.0520169
9	4.92869		0.9	4.72122		50.9818	8.50565e+17		9.24553	0.0132881	0.0262264	0.0511072
9.03333	4.93077		0.903333	4.72388		52.1717	8.12208e+17		9.41777	0.0130464	0.0257554	0.0502123
9.06667	4.93283		0.906667	4.72654		53.3894	7.75581e+17		9.59321	0.0128089	0.0252925	0.049332
9.1	4.93489		0.91	4.72919		54.6355	7.40606e+17		9.77192	0.0125756	0.0248376	0.0484661
9.13333	4.93694		0.913333	4.73185		55.9107	7.07208e+17		9.95396	0.0123465	0.0243905	0.0476144
9.16667	4.93898		0.916667	4.73451		57.2157	6.75316e+17		10.1394	0.0121214	0.0239511	0.0467766
9.2	4.941		0.92	4.73717		58.5511	6.44862e+17		10.3283	0.0119003	0.0235193	0.0459526
9.23333	4.94302		0.923333	4.73982		59.9177	6.15782e+17		10.5207	0.0116831	0.0230949	0.0451421
9.26667	4.94503		0.926667	4.74248		61.3162	5.88013e+17		10.7167	0.0114697	0.0226779	0.0443449
9.3	4.94702		0.93	4.74514		62.7473	5.61496e+17		10.9163	0.0112601	0.0222681	0.0435609
9.33333	4.94901		0.933333	4.74779		64.2119	5.36175e+17		11.1197	0.0110542	0.0218653	0.0427898
9.36667	4.95099		0.936667	4.75045		65.7106	5.11996e+17		11.3268	0.0108519	0.0214695	0.0420314
9.4	4.95296		0.94	4.75311		67.2443	4.88907e+17		11.5378	0.0106533	0.0210806	0.0412856
9.43333	4.95491		0.943333	4.75576		68.8138	4.6686e+17		11.7528	0.0104581	0.0206984	0.0405521
9.46667	4.95686		0.946667	4.75842		70.4199	4.45806e+17		11.9717	0.0102664	0.0203228	0.0398308
9.5	4.9588		0.95	4.76107		72.0635	4.25702e+17		12.1947	0.0100781	0.0199537	0.0391215
9.53333	4.96072		0.953333	4.76373		73.7455	4.06505e+17		12.4219	0.00989308	0.019591	0.0384239
9.56667	4.96264		0.956667	4.76639		75.4667	3.88174e+17		12.6533	0.00971135	0.0192345	0.0377379
9.6	4.96455		0.96	4.76904		77.2281	3.70669e+17		12.889	0.00953284	0.0188843	0.0370634
9.63333	4.96644		0.963333	4.7717		79.0307	3.53953e+17		13.1291	0.00935748	0.0185401	0.0364
9.66667	4.96833		0.966667	4.77435		80.8752	3.37991e+17		13.3737	0.00918521	0.0182019	0.0357478
9.7	4.97021		0.97	4.77701		82.7629	3.2275e+17		13.6229	0.00901599	0.0178695	0.0351064
9.73333	4.97207		0.973333	4.77966		84.6946	3.08195e+17		13.8766	0.00884976	0.0175429	0.0344757
9.76667	4.97393		0.976667	4.78232		86.6714	2.94297e+17		14.1352	0.00868646	0.017222	0.0338555
9.8	4.97578		0.98	4.78498		88.6943	2.81025e+17		14.3985	0.00852604	0.0169066	0.0332458
9.83333	4.97761		0.983333	4.78763		90.7645	2.68352e+17		14.6667	0.00836845	0.0165967	0.0326462
9.86667	4.97944		0.986667	4.79029		92.8829	2.56251e+17		14.9399	0.00821364	0.0162921	0.0320566
9.9	4.98125		0.99	4.79294		95.0508	2.44695e+17		15.2183	0.00806156	0.0159928	0.0314769
9.93333	4.98306		0.993333	4.7956		97.2693	2.3366e+17		15.5018	0.00791215	0.0156987	0.0309069
9.96667	4.98486		0.996667	4.79825		99.5396	2.23123e+17		15.7905	0.00776538	0.0154097	0.0303465
10	4.98664		1	4.8009		101.863	2.13061e+17		16.0847	0.00762119	0.0151257	0.0297955
10.0033	4.98669		1.00333	4.80157		104.24	2.03453e+17		16.3843	0.00747953	0.0148467	0.0292537
10.0067	4.98673		1.00667	4.80223		106.673	1.94279e+17		16.6896	0.00734037	0.0145724	0.0287209
10.01	4.98678		1.01	4.8029		109.163	1.85517e+17		17.0005	0.00720365	0.0143029	0.0281971
10.0133	4.98682		1.01333	4.80356		111.711	1.77151e+17		17.3172	0.00706932	0.014038	0.0276821
10.0167	4.98687		1.01667	4.80422		114.318	1.69163e+17		17.6398	0.00693736	0.0137778	0.0271758
10.02	4.98691		1.02	4.80489		116.987	1.61534e+17		17.9684	0.00680771	0.013522	0.0266779
10.0233	4.98695		1.02333	4.80555		119.717	1.5425e+17		18.3031	0.00668032	0.0132706	0.0261884
10.0267	4.987		1.02667	4.80621		122.511	1.47294e+17		18.6441	0.00655517	0.0130236	0.0257071
10.03	4.98704		1.03	4.80688		125.371	1.40651e+17		18.9914	0.00643221	0.0127808	0.0252338
10.0333	4.98709		1.03333	4.80754		128.297	1.34309e+17		19.3452	0.00631139	0.0125423	0.0247685
10.0367	4.98713		1.03667	4.8082		131.291	1.28252e+17		19.7056	0.00619268	0.0123078	0.024311
10.04	4.98718		1.04	4.80887		134.356	1.22468e+17		20.0727	0.00607604	0.0120773	0.0238611
10.0433	4.98722		1.04333	4.80953		137.492	1.16946e+17		20.4466	0.00596143	0.0118508	0.0234188
10.0467	4.98727		1.04667	4.8102		140.701	1.11672e+17		20.8275	0.00584881	0.0116283	0.0229839
10.05	4.98731		1.05	4.81086		143.985	1.06636e+17		21.2155	0.00573815	0.0114095	0.0225562
10.0533	4.98735		1.05333	4.81152		147.345	1.01827e+17		21.6107	0.00562941	0.0111944	0.0221357
10.0567	4.9874		1.05667	4.81219		150.785	9.72352e+16		22.0133	0.00552256	0.0109831	0.0217223
10.06	4.98744		1.06	4.81285		154.304	9.28503e+16		22.4234	0.00541755	0.0107754	0.0213157
10.0633	4.98749		1.06333	4.81351		157.905	8.86632e+16		22.8411	0.00531435	0.0105712	0.0209159
10.0667	4.98753		1.06667	4.81418		161.591	8.46649e+16		23.2666	0.00521294	0.0103705	0.0205228
10.07	4.98758		1.07	4.81484		165.362	8.08469e+16		23.7001	0.00511327	0.0101732	0.0201362
10.0733	4.98762		1.07333	4.8155		169.222	7.7201e+16		24.1416	0.00501532	0.00997924	0.019756
10.0767	4.98767		1.07667	4.81617		173.172	7.37196e+16		24.5913	0.00491905	0.00978859	0.0193821
10.08	4.98771		1.08	4.81683		177.214	7.03952e+16		25.0494	0.00482443	0.00960118	0.0190145
10.0833	4.98776		1.08333	4.8175		181.35	6.72207e+16		25.5161	0.00473142	0.00941694	0.0186529
10.0867	4.9878		1.08667	4.81816		185.583	6.41893e+16		25.9914	0.00464001	0.00923581	0.0182973
10.09	4.98784		1.09	4.81882		189.914	6.12947e+16		26.4756	0.00455015	0.00905773	0.0179476
10.0933	4.98789		1.09333	4.81949		194.347	5.85306e+16		26.9688	0.00446182	0.00888265	0.0176036
10.0967	4.98793		1.09667	4.82015		198.883	5.58911e+16		27.4712	0.00437498	0.00871051	0.0172653
10.1	4.98798		1.1	4.82081		203.525	5.33707e+16		27.983	0.00428962	0.00854125	0.0169326
10.1033	4.98802		1.10333	4.82148		208.275	5.09639e+16		28.5043	0.0042057	0.00837483	0.0166053
10.1067	4.98807		1.10667	4.82214		213.136	4.86656e+16		29.0353	0.00412319	0.00821117	0.0162833
10.11	4.98811		1.11	4.82281		218.111	4.6471e+16		29.5762	0.00404206	0.00805024	0.0159667
10.1133	4.98816		1.11333	4.82347		223.202	4.43754e+16		30.1271	0.0039623	0.00789199	0.0156551
10.1167	4.9882		1.11667	4.82413		228.411	4.23743e+16		30.6884	0.00388386	0.00773635	0.0153487
10.12	4.98825		1.12	4.8248		233.742	4.04634e+16		31.2601	0.00380674	0.00758327	0.0150472
10.1233	4.98829		1.12333	4.82546		239.198	3.86387e+16		31.8424	0.00373089	0.00743272	0.0147505
10.1267	4.98833		1.12667	4.82612		244.781	3.68962e+16		32.4356	0.0036563	0.00728464	0.0144587
10.13	4.98838		1.13	4.82679		250.494	3.52324e+16		33.0399	0.00358294	0.00713897	0.0141715
10.1333	4.98842		1.13333	4.82745		256.341	3.36435e+16		33.6553	0.00351079	0.00699568	0.013889
10.1367	4.98847		1.13667	4.82811		262.324	3.21264e+16		34.2823	0.00343981	0.00685472	0.0136109
10.14	4.98851		1.14	4.82878		268.446	3.06776e+16		34.921	0.00337	0.00671604	0.0133373
10.1433	4.98856		1.14333	4.82944		274.712	2.92942e+16		35.5715	0.00330132	0.0065796	0.013068
10.1467	4.9886		1.14667	4.83011		281.124	2.79732e+16		36.2342	0.00323375	0.00644534	0.012803
10.15	4.98865		1.15	4.83077		287.685	2.67117e+16		36.9092	0.00316727	0.00631324	0.0125421
10.1533	4.98869		1.15333	4.83143		294.4	2.55071e+16		37.5967	0.00310186	0.00618323	0.0122853
10.1567	4.98874		1.15667	4.8321		301.271	2.43569e+16		38.2971	0.0030375	0.00605529	0.0120325
10.16	4.98878		1.16	4.83276		308.303	2.32585e+16		39.0106	0.00297416	0.00592937	0.0117837
10.1633	4.98882		1.16333	4.83342		315.499	2.22096e+16		39.7373	0.00291182	0.00580543	0.0115387
10.1667	4.98887		1.16667	4.83409		322.863	2.12081e+16		40.4776	0.00285046	0.00568342	0.0112975
10.17	4.98891		1.17	4.83475		330.399	2.02517e+16		41.2316	0.00279006	0.00556331	0.01106
10.1733	4.98896		1.17333	4.83541		338.11	1.93384e+16		41.9997	0.00273061	0.00544506	0.0108261
10.1767	4.989		1.17667	4.83608		346.002	1.84663e+16		42.7821	0.00267207	0.00532862	0.0105957
10.18	4.98905		1.18	4.83674		354.077	1.76336e+16		43.5791	0.00261444	0.00521397	0.0103688
10.1833	4.98909		1.18333	4.83741		362.342	1.68384e+16		44.391	0.00255769	0.00510106	0.0101453
10.1867	4.98914		1.18667	4.83807		370.799	1.60791e+16		45.2179	0.0025018	0.00498985	0.00992512
10.19	4.98918		1.19	4.83873		379.453	1.5354e+16		46.0603	0.00244676	0.00488031	0.00970821
10.1933	4.98922		1.19333	4.8394		388.31	1.46616e+16		46.9183	0.00239254	0.0047724	0.00949448
10.1967	4.98927		1.19667	4.84006		397.373	1.40004e+16		47.7924	0.00233913	0.00466609	0.00928388
10.2	4.98931		1.2	4.84072		406.648	1.3369e+16		48.6827	0.00228651	0.00456134	0.00907632
10.2033	4.98936		1.20333	4.84139		416.139	1.27662e+16		49.5896	0.00223466	0.00445812	0.00887174
10.2067	4.9894		1.20667	4.84205		425.852	1.21905e+16		50.5134	0.00218357	0.00435639	0.00867008
10.21	4.98945		1.21	4.84271		435.791	1.16407e+16		51.4544	0.00213322	0.00425612	0.00847128
10.2133	4.98949		1.21333	4.84338		445.963	1.11158e+16		52.413	0.00208358	0.00415727	0.00827526
10.2167	4.98954		1.21667	4.84404		456.372	1.06145e+16		53.3894	0.00203465	0.00405982	0.00808197
10.22	4.98958		1.22	4.84471		467.023	1.01358e+16		54.384	0.00198641	0.00396372	0.00789134
10.2233	4.98963		1.22333	4.84537		477.924	9678756464795004		55.3971	0.00193883	0.00386896	0.00770331
10.2267	4.98967		1.22667	4.84603		489.079	9242287674369366		56.4291	0.00189192	0.00377549	0.00751781
10.23	4.98971		1.23	4.8467		500.494	8825501681595320		57.4803	0.00184564	0.00368328	0.0073348
10.2333	4.98976		1.23333	4.84736		512.176	8427510880000445		58.5511	0.00179998	0.00359231	0.00715421
10.2367	4.9898		1.23667	4.84802		524.13	8047467690209261		59.6418	0.00175494	0.00350255	0.00697598
10.24	4.98985		1.24	4.84869		536.363	7684562754899565		60.7529	0.00171048	0.00341396	0.00680005
10.2433	4.98989		1.24333	4.84935		548.882	7338023215157981		61.8847	0.00166661	0.00332651	0.00662637
10.2467	4.98994		1.24667	4.85001		561.693	7007111064564564		63.0375	0.0016233	0.00324018	0.00645487
10.25	4.98998		1.25	4.85068		574.803	6691121577500491		64.2119	0.00158054	0.00315494	0.00628551
10.2533	4.99003		1.25333	4.85134		588.219	6389381808332288		65.4081	0.00153831	0.00307076	0.00611822
10.2567	4.99007		1.25667	4.85201		601.948	6101249158276042		66.6265	0.0014966	0.0029876	0.00595296
10.26	4.99012		1.26	4.85267		615.998	5826110006889761		67.8677	0.0014554	0.00290545	0.00578966
10.2633	4.99016		1.26333	4.85333		630.375	5563378405279228		69.132	0.00141469	0.00282428	0.00562828
10.2667	4.9902		1.26667	4.854		645.088	5312494828234543		70.4199	0.00137446	0.00274405	0.00546876
10.27	4.99025		1.27	4.85466		660.145	5072924982639599		71.7317	0.00133469	0.00266475	0.00531104
10.2733	4.99029		1.27333	4.85532		675.553	4844158669617217		73.068	0.00129538	0.00258633	0.00515509
10.2767	4.99034		1.27667	4.85599		691.32	4625708697986229		74.4292	0.0012565	0.00250879	0.00500084
10.28	4.99038		1.28	4.85665		707.456	4417109846716944		75.8158	0.00121805	0.00243209	0.00484824
10.2833	4.99043		1.28333	4.85732		723.968	4217917874175194		77.2281	0.00118001	0.0023562	0.00469725
10.2867	4.99047		1.28667	4.85798		740.866	4027708572045086		78.6668	0.00114237	0.00228111	0.00454782
10.29	4.99052		1.29	4.85864		758.158	3846076861915620		80.1323	0.00110511	0.00220678	0.00439988
10.2933	4.99056		1.29333	4.85931		775.853	3672635932607154		81.6251	0.00106823	0.0021332	0.00425341
10.2967	4.99061		1.29667	4.85997		793.962	3507016416400768		83.1457	0.00103171	0.00206033	0.00410834
10.3	4.99065		1.3	4.86063		812.493	3348865602415830		84.6946	0.00099554	0.00198815	0.00396463
10.3033	4.99069		1.30333	4.8613		831.457	3197846685460840		86.2724	0.000959706	0.00191664	0.00382223
10.3067	4.99074		1.30667	4.86196		850.863	3053638048757705		87.8795	0.000924196	0.00184577	0.0036811
10.31	4.99078		1.31	4.86262		870.722	2915932579011988		89.5166	0.000889	0.00177552	0.00354119
10.3133	4.99083		1.31333	4.86329		891.045	2784437012370420		91.1843	0.000854104	0.00170587	0.00340244
10.3167	4.99087		1.31667	4.86395		911.843	2658871309872765		92.8829	0.000819497	0.00163679	0.00326482
10.32	4.99092		1.32	4.86462		933.125	2538968061068149		94.6132	0.000785166	0.00156826	0.00312828
10.3233	4.99096		1.32333	4.86528		954.904	2424471914525504		96.3758	0.000751102	0.00150026	0.00299278
10.3267	4.99101		1.32667	4.86594		977.192	2315139034025519		98.1712	0.000717291	0.00143276	0.00285826
10.33	4.99105		1.33	4.86661		1000	2210736579275904		100	0.000683723	0.00136574	0.00272469
10.3333	4.99109		1.33333	4.86727
10.3367	4.99114		1.33667	4.86793
10.34	4.99118		1.34	4.8686
10.3433	4.99123		1.34333	4.86926
10.3467	4.99127		1.34667	4.86992
10.35	4.99132		1.35	4.87059
10.3533	4.99136		1.35333	4.87125
10.3567	4.99141		1.35667	4.87192
10.36	4.99145		1.36	4.87258
10.3633	4.9915		1.36333	4.87324
10.3667	4.99154		1.36667	4.87391
10.37	4.99158		1.37	4.87457
10.3733	4.99163		1.37333	4.87523
10.3767	4.99167		1.37667	4.8759
10.38	4.99172		1.38	4.87656
10.3833	4.99176		1.38333	4.87722
10.3867	4.99181		1.38667	4.87789
10.39	4.99185		1.39	4.87855
10.3933	4.9919		1.39333	4.87922
10.3967	4.99194		1.39667	4.87988
10.4	4.99199		1.4	4.88054
10.4033	4.99203		1.40333	4.88121
10.4067	4.99207		1.40667	4.88187
10.41	4.99212		1.41	4.88253
10.4133	4.99216		1.41333	4.8832
10.4167	4.99221		1.41667	4.88386
10.42	4.99225		1.42	4.88452
10.4233	4.9923		1.42333	4.88519
10.4267	4.99234		1.42667	4.88585
10.43	4.99239		1.43	4.88652
10.4333	4.99243		1.43333	4.88718
10.4367	4.99248		1.43667	4.88784
10.44	4.99252		1.44	4.88851
10.4433	4.99256		1.44333	4.88917
10.4467	4.99261		1.44667	4.88983
10.45	4.99265		1.45	4.8905
10.4533	4.9927		1.45333	4.89116
10.4567	4.99274		1.45667	4.89182
10.46	4.99279		1.46	4.89249
10.4633	4.99283		1.46333	4.89315
10.4667	4.99288		1.46667	4.89382
10.47	4.99292		1.47	4.89448
10.4733	4.99296		1.47333	4.89514
10.4767	4.99301		1.47667	4.89581
10.48	4.99305		1.48	4.89647
10.4833	4.9931		1.48333	4.89713
10.4867	4.99314		1.48667	4.8978
10.49	4.99319		1.49	4.89846
10.4933	4.99323		1.49333	4.89913
10.4967	4.99328		1.49667	4.89979
10.5	4.99332		1.5	4.90045
10.5033	4.99337		1.50333	4.90112
10.5067	4.99341		1.50667	4.90178
10.51	4.99345		1.51	4.90244
10.5133	4.9935		1.51333	4.90311
10.5167	4.99354		1.51667	4.90377
10.52	4.99359		1.52	4.90443
10.5233	4.99363		1.52333	4.9051
10.5267	4.99368		1.52667	4.90576
10.53	4.99372		1.53	4.90643
10.5333	4.99377		1.53333	4.90709
10.5367	4.99381		1.53667	4.90775
10.54	4.99386		1.54	4.90842
10.5433	4.9939		1.54333	4.90908
10.5467	4.99394		1.54667	4.90974
10.55	4.99399		1.55	4.91041
10.5533	4.99403		1.55333	4.91107
10.5567	4.99408		1.55667	4.91173
10.56	4.99412		1.56	4.9124
10.5633	4.99417		1.56333	4.91306
10.5667	4.99421		1.56667	4.91373
10.57	4.99426		1.57	4.91439
10.5733	4.9943		1.57333	4.91505
10.5767	4.99435		1.57667	4.91572
10.58	4.99439		1.58	4.91638
10.5833	4.99443		1.58333	4.91704
10.5867	4.99448		1.58667	4.91771
10.59	4.99452		1.59	4.91837
10.5933	4.99457		1.59333	4.91903
10.5967	4.99461		1.59667	4.9197
10.6	4.99466		1.6	4.92036
10.6033	4.9947		1.60333	4.92103
10.6067	4.99475		1.60667	4.92169
10.61	4.99479		1.61	4.92235
10.6133	4.99484		1.61333	4.92302
10.6167	4.99488		1.61667	4.92368
10.62	4.99492		1.62	4.92434
10.6233	4.99497		1.62333	4.92501
10.6267	4.99501		1.62667	4.92567
10.63	4.99506		1.63	4.92633
10.6333	4.9951		1.63333	4.927
10.6367	4.99515		1.63667	4.92766
10.64	4.99519		1.64	4.92833
10.6433	4.99524		1.64333	4.92899
10.6467	4.99528		1.64667	4.92965
10.65	4.99532		1.65	4.93032
10.6533	4.99537		1.65333	4.93098
10.6567	4.99541		1.65667	4.93164
10.66	4.99546		1.66	4.93231
10.6633	4.9955		1.66333	4.93297
10.6667	4.99555		1.66667	4.93363
10.67	4.99559		1.67	4.9343
10.6733	4.99564		1.67333	4.93496
10.6767	4.99568		1.67667	4.93563
10.68	4.99573		1.68	4.93629
10.6833	4.99577		1.68333	4.93695
10.6867	4.99581		1.68667	4.93762
10.69	4.99586		1.69	4.93828
10.6933	4.9959		1.69333	4.93894
10.6967	4.99595		1.69667	4.93961
10.7	4.99599		1.7	4.94027
10.7033	4.99604		1.70333	4.94094
10.7067	4.99608		1.70667	4.9416
10.71	4.99613		1.71	4.94226
10.7133	4.99617		1.71333	4.94293
10.7167	4.99622		1.71667	4.94359
10.72	4.99626		1.72	4.94425
10.7233	4.9963		1.72333	4.94492
10.7267	4.99635		1.72667	4.94558
10.73	4.99639		1.73	4.94624
10.7333	4.99644		1.73333	4.94691
10.7367	4.99648		1.73667	4.94757
10.74	4.99653		1.74	4.94824
10.7433	4.99657		1.74333	4.9489
10.7467	4.99662		1.74667	4.94956
10.75	4.99666		1.75	4.95023
10.7533	4.99671		1.75333	4.95089
10.7567	4.99675		1.75667	4.95155
10.76	4.99679		1.76	4.95222
10.7633	4.99684		1.76333	4.95288
10.7667	4.99688		1.76667	4.95354
10.77	4.99693		1.77	4.95421
10.7733	4.99697		1.77333	4.95487
10.7767	4.99702		1.77667	4.95554
10.78	4.99706		1.78	4.9562
10.7833	4.99711		1.78333	4.95686
10.7867	4.99715		1.78667	4.95753
10.79	4.99719		1.79	4.95819
10.7933	4.99724		1.79333	4.95885
10.7967	4.99728		1.79667	4.95952
10.8	4.99733		1.8	4.96018
10.8033	4.99737		1.80333	4.96084
10.8067	4.99742		1.80667	4.96151
10.81	4.99746		1.81	4.96217
10.8133	4.99751		1.81333	4.96284
10.8167	4.99755		1.81667	4.9635
10.82	4.9976		1.82	4.96416
10.8233	4.99764		1.82333	4.96483
10.8267	4.99768		1.82667	4.96549
10.83	4.99773		1.83	4.96615
10.8333	4.99777		1.83333	4.96682
10.8367	4.99782		1.83667	4.96748
10.84	4.99786		1.84	4.96814
10.8433	4.99791		1.84333	4.96881
10.8467	4.99795		1.84667	4.96947
10.85	4.998		1.85	4.97014
10.8533	4.99804		1.85333	4.9708
10.8567	4.99809		1.85667	4.97146
10.86	4.99813		1.86	4.97213
10.8633	4.99817		1.86333	4.97279
10.8667	4.99822		1.86667	4.97345
10.87	4.99826		1.87	4.97412
10.8733	4.99831		1.87333	4.97478
10.8767	4.99835		1.87667	4.97544
10.88	4.9984		1.88	4.97611
10.8833	4.99844		1.88333	4.97677
10.8867	4.99849		1.88667	4.97744
10.89	4.99853		1.89	4.9781
10.8933	4.99858		1.89333	4.97876
10.8967	4.99862		1.89667	4.97943
10.9	4.99866		1.9	4.98009
10.9033	4.99871		1.90333	4.98075
10.9067	4.99875		1.90667	4.98142
10.91	4.9988		1.91	4.98208
10.9133	4.99884		1.91333	4.98275
10.9167	4.99889		1.91667	4.98341
10.92	4.99893		1.92	4.98407
10.9233	4.99898		1.92333	4.98474
10.9267	4.99902		1.92667	4.9854
10.93	4.99906		1.93	4.98606
10.9333	4.99911		1.93333	4.98673
10.9367	4.99915		1.93667	4.98739
10.94	4.9992		1.94	4.98805
10.9433	4.99924		1.94333	4.98872
10.9467	4.99929		1.94667	4.98938
10.95	4.99933		1.95	4.99005
10.9533	4.99938		1.95333	4.99071
10.9567	4.99942		1.95667	4.99137
10.96	4.99947		1.96	4.99204
10.9633	4.99951		1.96333	4.9927
10.9667	4.99955		1.96667	4.99336
10.97	4.9996		1.97	4.99403
10.9733	4.99964		1.97333	4.99469
10.9767	4.99969		1.97667	4.99535
10.98	4.99973		1.98	4.99602
10.9833	4.99978		1.98333	4.99668
10.9867	4.99982		1.98667	4.99735
10.99	4.99987		1.99	4.99801
10.9933	4.99991		1.99333	4.99867
10.9967	4.99996		1.99667	4.99934
11	5		2	5
1.41414e+08	5		1.41414e+08	5
2.82828e+08	5		2.82828e+08	5
4.24242e+08	5		4.24242e+08	5
5.65657e+08	5		5.65657e+08	5
7.07071e+08	5		7.07071e+08	5
8.48485e+08	5		8.48485e+08	5
9.89899e+08	5		9.89899e+08	5
1.13131e+09	5		1.13131e+09	5
1.27273e+09	5		1.27273e+09	5
1.41414e+09	5		1.41414e+09	5
1.55556e+09	5		1.55556e+09	5
1.69697e+09	5		1.69697e+09	5
1.83838e+09	5		1.83838e+09	5
1.9798e+09	5		1.9798e+09	5
2.12121e+09	5		2.12121e+09	5
2.26263e+09	5		2.26263e+09	5
2.40404e+09	5		2.40404e+09	5
2.54545e+09	5		2.54545e+09	5
2.68687e+09	5		2.68687e+09	5
2.82828e+09	5		2.82828e+09	5
2.9697e+09	5		2.9697e+09	5
3.11111e+09	5		3.11111e+09	5
3.25253e+09	5		3.25253e+09	5
3.39394e+09	5		3.39394e+09	5
3.53535e+09	5		3.53535e+09	5
3.67677e+09	5		3.67677e+09	5
3.81818e+09	5		3.81818e+09	5
3.9596e+09	5		3.9596e+09	5
4.10101e+09	5		4.10101e+09	5
4.24242e+09	5		4.24242e+09	5
4.38384e+09	5		4.38384e+09	5
4.52525e+09	5		4.52525e+09	5
4.66667e+09	5		4.66667e+09	5
4.80808e+09	5		4.80808e+09	5
4.94949e+09	5		4.94949e+09	5
5.09091e+09	5		5.09091e+09	5
5.23232e+09	5		5.23232e+09	5
5.37374e+09	5		5.37374e+09	5
5.51515e+09	5		5.51515e+09	5
5.65657e+09	5		5.65657e+09	5
5.79798e+09	5		5.79798e+09	5
5.93939e+09	5		5.93939e+09	5
6.08081e+09	5		6.08081e+09	5
6.22222e+09	5		6.22222e+09	5
6.36364e+09	5		6.36364e+09	5
6.50505e+09	5		6.50505e+09	5
6.64646e+09	5		6.64646e+09	5
6.78788e+09	5		6.78788e+09	5
6.92929e+09	5		6.92929e+09	5
7.07071e+09	5		7.07071e+09	5
7.21212e+09	5		7.21212e+09	5
7.35354e+09	5		7.35354e+09	5
7.49495e+09	5		7.49495e+09	5
7.63636e+09	5		7.63636e+09	5
7.77778e+09	5		7.77778e+09	5
7.91919e+09	5		7.91919e+09	5
8.06061e+09	5		8.06061e+09	5
8.20202e+09	5		8.20202e+09	5
8.34343e+09	5		8.34343e+09	5
8.48485e+09	5		8.48485e+09	5
8.62626e+09	5		8.62626e+09	5
8.76768e+09	5		8.76768e+09	5
8.90909e+09	5		8.90909e+09	5
9.05051e+09	5		9.05051e+09	5
9.19192e+09	5		9.19192e+09	5
9.33333e+09	5		9.33333e+09	5
9.47475e+09	5		9.47475e+09	5
9.61616e+09	5		9.61616e+09	5
9.75758e+09	5		9.75758e+09	5
9.89899e+09	5		9.89899e+09	5
1.00404e+10	5		1.00404e+10	5
1.01818e+10	5		1.01818e+10	5
1.03232e+10	5		1.03232e+10	5
1.04646e+10	5		1.04646e+10	5
1.06061e+10	5		1.06061e+10	5
1.07475e+10	5		1.07475e+10	5
1.08889e+10	5		1.08889e+10	5
1.10303e+10	5		1.10303e+10	5
1.11717e+10	5		1.11717e+10	5
1.13131e+10	5		1.13131e+10	5
1.14545e+10	5		1.14545e+10	5
1.1596e+10	5		1.1596e+10	5
1.17374e+10	5		1.17374e+10	5
1.18788e+10	5		1.18788e+10	5
1.20202e+10	5		1.20202e+10	5
1.21616e+10	5		1.21616e+10	5
1.2303e+10	5		1.2303e+10	5
1.24444e+10	5		1.24444e+10	5
1.25859e+10	5		1.25859e+10	5
1.27273e+10	5		1.27273e+10	5
1.28687e+10	5		1.28687e+10	5
1.30101e+10	5		1.30101e+10	5
1.31515e+10	5		1.31515e+10	5
1.32929e+10	5		1.32929e+10	5
1.34343e+10	5		1.34343e+10	5
1.35758e+10	5		1.35758e+10	5
1.37172e+10	5		1.37172e+10	5
1.38586e+10	5		1.38586e+10	5
14000000002	5		14000000002	5

## Sheet: Figure2 map
d_nm	N_D_cm3	kappa
0.01	1000000000000000	0.961538
0.0101159	1000000000000000	0.96111
0.0102332	1000000000000000	0.960677
0.0103518	1000000000000000	0.960239
0.0104718	1000000000000000	0.959797
0.0105931	1000000000000000	0.95935
0.0107159	1000000000000000	0.958898
0.0108401	1000000000000000	0.958441
0.0109658	1000000000000000	0.95798
0.0110929	1000000000000000	0.957514
0.0112215	1000000000000000	0.957042
0.0113515	1000000000000000	0.956566
0.0114831	1000000000000000	0.956085
0.0116162	1000000000000000	0.955598
0.0117509	1000000000000000	0.955107
0.0118871	1000000000000000	0.95461
0.0120249	1000000000000000	0.954108
0.0121642	1000000000000000	0.953601
0.0123052	1000000000000000	0.953088
0.0124479	1000000000000000	0.95257
0.0125922	1000000000000000	0.952047
0.0127381	1000000000000000	0.951518
0.0128858	1000000000000000	0.950983
0.0130351	1000000000000000	0.950443
0.0131862	1000000000000000	0.949898
0.0133391	1000000000000000	0.949346
0.0134937	1000000000000000	0.948789
0.0136501	1000000000000000	0.948227
0.0138083	1000000000000000	0.947658
0.0139684	1000000000000000	0.947083
0.0141303	1000000000000000	0.946503
0.014294	1000000000000000	0.945916
0.0144597	1000000000000000	0.945324
0.0146273	1000000000000000	0.944725
0.0147969	1000000000000000	0.94412
0.0149684	1000000000000000	0.943509
0.0151419	1000000000000000	0.942891
0.0153174	1000000000000000	0.942268
0.015495	1000000000000000	0.941637
0.0156746	1000000000000000	0.941001
0.0158562	1000000000000000	0.940358
0.01604	1000000000000000	0.939708
0.016226	1000000000000000	0.939052
0.016414	1000000000000000	0.938389
0.0166043	1000000000000000	0.937719
0.0167967	1000000000000000	0.937043
0.0169914	1000000000000000	0.93636
0.0171884	1000000000000000	0.935669
0.0173876	1000000000000000	0.934972
0.0175892	1000000000000000	0.934268
0.017793	1000000000000000	0.933557
0.0179993	1000000000000000	0.932838
0.0182079	1000000000000000	0.932113
0.018419	1000000000000000	0.93138
0.0186325	1000000000000000	0.93064
0.0188484	1000000000000000	0.929892
0.0190669	1000000000000000	0.929137
0.0192879	1000000000000000	0.928374
0.0195115	1000000000000000	0.927604
0.0197376	1000000000000000	0.926827
0.0199664	1000000000000000	0.926041
0.0201979	1000000000000000	0.925248
0.020432	1000000000000000	0.924447
0.0206688	1000000000000000	0.923638
0.0209084	1000000000000000	0.922821
0.0211507	1000000000000000	0.921996
0.0213959	1000000000000000	0.921164
0.0216439	1000000000000000	0.920323
0.0218948	1000000000000000	0.919473
0.0221486	1000000000000000	0.918616
0.0224053	1000000000000000	0.91775
0.022665	1000000000000000	0.916876
0.0229277	1000000000000000	0.915994
0.0231935	1000000000000000	0.915102
0.0234623	1000000000000000	0.914203
0.0237342	1000000000000000	0.913295
0.0240093	1000000000000000	0.912378
0.0242876	1000000000000000	0.911452
0.0245692	1000000000000000	0.910517
0.0248539	1000000000000000	0.909574
0.025142	1000000000000000	0.908622
0.0254335	1000000000000000	0.90766
0.0257283	1000000000000000	0.90669
0.0260265	1000000000000000	0.90571
0.0263282	1000000000000000	0.904721
0.0266333	1000000000000000	0.903723
0.026942	1000000000000000	0.902716
0.0272543	1000000000000000	0.901699
0.0275702	1000000000000000	0.900673
0.0278898	1000000000000000	0.899637
0.0282131	1000000000000000	0.898592
0.0285401	1000000000000000	0.897537
0.0288709	1000000000000000	0.896472
0.0292056	1000000000000000	0.895398
0.0295441	1000000000000000	0.894313
0.0298865	1000000000000000	0.893219
0.0302329	1000000000000000	0.892115
0.0305834	1000000000000000	0.891001
0.0309379	1000000000000000	0.889876
0.0312965	1000000000000000	0.888742
0.0316592	1000000000000000	0.887597
0.0320262	1000000000000000	0.886442
0.0323974	1000000000000000	0.885277
0.0327729	1000000000000000	0.884102
0.0331528	1000000000000000	0.882915
0.0335371	1000000000000000	0.881719
0.0339258	1000000000000000	0.880512
0.0343191	1000000000000000	0.879294
0.0347169	1000000000000000	0.878065
0.0351193	1000000000000000	0.876826
0.0355263	1000000000000000	0.875576
0.0359381	1000000000000000	0.874315
0.0363547	1000000000000000	0.873043
0.0367761	1000000000000000	0.87176
0.0372024	1000000000000000	0.870466
0.0376336	1000000000000000	0.869161
0.0380698	1000000000000000	0.867845
0.0385111	1000000000000000	0.866518
0.0389575	1000000000000000	0.865179
0.039409	1000000000000000	0.863829
0.0398658	1000000000000000	0.862468
0.0403279	1000000000000000	0.861095
0.0407953	1000000000000000	0.859711
0.0412682	1000000000000000	0.858315
0.0417466	1000000000000000	0.856908
0.0422304	1000000000000000	0.855489
0.0427199	1000000000000000	0.854059
0.0432151	1000000000000000	0.852616
0.043716	1000000000000000	0.851162
0.0442227	1000000000000000	0.849696
0.0447353	1000000000000000	0.848219
0.0452539	1000000000000000	0.846729
0.0457784	1000000000000000	0.845227
0.046309	1000000000000000	0.843714
0.0468458	1000000000000000	0.842188
0.0473888	1000000000000000	0.84065
0.0479381	1000000000000000	0.839101
0.0484937	1000000000000000	0.837538
0.0490558	1000000000000000	0.835964
0.0496244	1000000000000000	0.834378
0.0501997	1000000000000000	0.832779
0.0507815	1000000000000000	0.831168
0.0513701	1000000000000000	0.829545
0.0519656	1000000000000000	0.827909
0.0525679	1000000000000000	0.826261
0.0531772	1000000000000000	0.8246
0.0537936	1000000000000000	0.822927
0.0544171	1000000000000000	0.821242
0.0550479	1000000000000000	0.819543
0.055686	1000000000000000	0.817833
0.0563314	1000000000000000	0.81611
0.0569844	1000000000000000	0.814374
0.0576449	1000000000000000	0.812625
0.0583131	1000000000000000	0.810864
0.058989	1000000000000000	0.80909
0.0596727	1000000000000000	0.807304
0.0603644	1000000000000000	0.805505
0.0610641	1000000000000000	0.803693
0.0617719	1000000000000000	0.801868
0.0624879	1000000000000000	0.800031
0.0632122	1000000000000000	0.798181
0.0639449	1000000000000000	0.796318
0.0646861	1000000000000000	0.794443
0.0654359	1000000000000000	0.792554
0.0661943	1000000000000000	0.790653
0.0669616	1000000000000000	0.788739
0.0677378	1000000000000000	0.786812
0.0685229	1000000000000000	0.784873
0.0693172	1000000000000000	0.782921
0.0701206	1000000000000000	0.780956
0.0709334	1000000000000000	0.778978
0.0717556	1000000000000000	0.776987
0.0725873	1000000000000000	0.774984
0.0734287	1000000000000000	0.772968
0.0742798	1000000000000000	0.770939
0.0751408	1000000000000000	0.768898
0.0760118	1000000000000000	0.766843
0.0768928	1000000000000000	0.764777
0.0777841	1000000000000000	0.762697
0.0786857	1000000000000000	0.760605
0.0795978	1000000000000000	0.7585
0.0805204	1000000000000000	0.756383
0.0814537	1000000000000000	0.754253
0.0823979	1000000000000000	0.752111
0.0833529	1000000000000000	0.749956
0.0843191	1000000000000000	0.747789
0.0852964	1000000000000000	0.745609
0.0862851	1000000000000000	0.743417
0.0872853	1000000000000000	0.741212
0.088297	1000000000000000	0.738996
0.0893205	1000000000000000	0.736767
0.0903558	1000000000000000	0.734525
0.0914031	1000000000000000	0.732272
0.0924626	1000000000000000	0.730007
0.0935343	1000000000000000	0.727729
0.0946185	1000000000000000	0.72544
0.0957152	1000000000000000	0.723139
0.0968247	1000000000000000	0.720825
0.097947	1000000000000000	0.7185
0.0990823	1000000000000000	0.716164
0.100231	1000000000000000	0.713815
0.101393	1000000000000000	0.711455
0.102568	1000000000000000	0.709083
0.103757	1000000000000000	0.7067
0.104959	1000000000000000	0.704306
0.106176	1000000000000000	0.7019
0.107407	1000000000000000	0.699483
0.108652	1000000000000000	0.697055
0.109911	1000000000000000	0.694616
0.111185	1000000000000000	0.692166
0.112474	1000000000000000	0.689705
0.113777	1000000000000000	0.687233
0.115096	1000000000000000	0.684751
0.11643	1000000000000000	0.682258
0.11778	1000000000000000	0.679754
0.119145	1000000000000000	0.677241
0.120526	1000000000000000	0.674716
0.121923	1000000000000000	0.672182
0.123336	1000000000000000	0.669637
0.124766	1000000000000000	0.667083
0.126212	1000000000000000	0.664519
0.127675	1000000000000000	0.661945
0.129155	1000000000000000	0.659361
0.130652	1000000000000000	0.656768
0.132166	1000000000000000	0.654165
0.133698	1000000000000000	0.651553
0.135248	1000000000000000	0.648932
0.136816	1000000000000000	0.646303
0.138402	1000000000000000	0.643664
0.140006	1000000000000000	0.641016
0.141629	1000000000000000	0.63836
0.14327	1000000000000000	0.635695
0.144931	1000000000000000	0.633022
0.146611	1000000000000000	0.630341
0.14831	1000000000000000	0.627651
0.150029	1000000000000000	0.624954
0.151768	1000000000000000	0.622249
0.153528	1000000000000000	0.619536
0.155307	1000000000000000	0.616816
0.157107	1000000000000000	0.614089
0.158928	1000000000000000	0.611354
0.16077	1000000000000000	0.608612
0.162634	1000000000000000	0.605864
0.164519	1000000000000000	0.603109
0.166426	1000000000000000	0.600347
0.168355	1000000000000000	0.597578
0.170307	1000000000000000	0.594804
0.172281	1000000000000000	0.592023
0.174277	1000000000000000	0.589237
0.176298	1000000000000000	0.586445
0.178341	1000000000000000	0.583647
0.180408	1000000000000000	0.580844
0.182499	1000000000000000	0.578036
0.184615	1000000000000000	0.575222
0.186755	1000000000000000	0.572404
0.188919	1000000000000000	0.569581
0.191109	1000000000000000	0.566753
0.193324	1000000000000000	0.563921
0.195565	1000000000000000	0.561085
0.197832	1000000000000000	0.558245
0.200125	1000000000000000	0.555401
0.202445	1000000000000000	0.552554
0.204791	1000000000000000	0.549703
0.207165	1000000000000000	0.546849
0.209566	1000000000000000	0.543991
0.211995	1000000000000000	0.541131
0.214453	1000000000000000	0.538268
0.216938	1000000000000000	0.535403
0.219453	1000000000000000	0.532535
0.221997	1000000000000000	0.529665
0.22457	1000000000000000	0.526793
0.227173	1000000000000000	0.523919
0.229806	1000000000000000	0.521044
0.23247	1000000000000000	0.518167
0.235164	1000000000000000	0.515289
0.23789	1000000000000000	0.51241
0.240648	1000000000000000	0.509531
0.243437	1000000000000000	0.50665
0.246259	1000000000000000	0.50377
0.249113	1000000000000000	0.500889
0.252	1000000000000000	0.498007
0.254921	1000000000000000	0.495126
0.257876	1000000000000000	0.492246
0.260865	1000000000000000	0.489366
0.263889	1000000000000000	0.486486
0.266948	1000000000000000	0.483608
0.270042	1000000000000000	0.48073
0.273172	1000000000000000	0.477854
0.276339	1000000000000000	0.474979
0.279542	1000000000000000	0.472106
0.282782	1000000000000000	0.469235
0.28606	1000000000000000	0.466366
0.289375	1000000000000000	0.463499
0.292729	1000000000000000	0.460635
0.296123	1000000000000000	0.457773
0.299555	1000000000000000	0.454914
0.303027	1000000000000000	0.452057
0.30654	1000000000000000	0.449204
0.310093	1000000000000000	0.446355
0.313687	1000000000000000	0.443509
0.317323	1000000000000000	0.440666
0.321001	1000000000000000	0.437828
0.324722	1000000000000000	0.434993
0.328486	1000000000000000	0.432163
0.332293	1000000000000000	0.429337
0.336145	1000000000000000	0.426516
0.340041	1000000000000000	0.423699
0.343983	1000000000000000	0.420888
0.34797	1000000000000000	0.418081
0.352003	1000000000000000	0.41528
0.356083	1000000000000000	0.412485
0.360211	1000000000000000	0.409695
0.364386	1000000000000000	0.40691
0.36861	1000000000000000	0.404132
0.372882	1000000000000000	0.40136
0.377204	1000000000000000	0.398594
0.381576	1000000000000000	0.395835
0.385999	1000000000000000	0.393082
0.390474	1000000000000000	0.390336
0.395	1000000000000000	0.387597
0.399578	1000000000000000	0.384865
0.40421	1000000000000000	0.382141
0.408895	1000000000000000	0.379423
0.413634	1000000000000000	0.376713
0.418429	1000000000000000	0.374011
0.423279	1000000000000000	0.371317
0.428185	1000000000000000	0.368631
0.433148	1000000000000000	0.365953
0.438169	1000000000000000	0.363283
0.443248	1000000000000000	0.360621
0.448386	1000000000000000	0.357968
0.453583	1000000000000000	0.355324
0.45884	1000000000000000	0.352689
0.464159	1000000000000000	0.350062
0.469539	1000000000000000	0.347445
0.474981	1000000000000000	0.344836
0.480487	1000000000000000	0.342237
0.486056	1000000000000000	0.339648
0.49169	1000000000000000	0.337068
0.49739	1000000000000000	0.334498
0.503155	1000000000000000	0.331937
0.508987	1000000000000000	0.329386
0.514887	1000000000000000	0.326846
0.520855	1000000000000000	0.324315
0.526892	1000000000000000	0.321795
0.532999	1000000000000000	0.319285
0.539177	1000000000000000	0.316785
0.545427	1000000000000000	0.314297
0.551749	1000000000000000	0.311818
0.558145	1000000000000000	0.309351
0.564614	1000000000000000	0.306894
0.571159	1000000000000000	0.304448
0.577779	1000000000000000	0.302013
0.584476	1000000000000000	0.299589
0.591251	1000000000000000	0.297176
0.598104	1000000000000000	0.294775
0.605037	1000000000000000	0.292385
0.61205	1000000000000000	0.290006
0.619144	1000000000000000	0.287639
0.626321	1000000000000000	0.285284
0.63358	1000000000000000	0.28294
0.640924	1000000000000000	0.280607
0.648353	1000000000000000	0.278287
0.655869	1000000000000000	0.275978
0.663471	1000000000000000	0.273681
0.671161	1000000000000000	0.271397
0.678941	1000000000000000	0.269124
0.68681	1000000000000000	0.266863
0.694771	1000000000000000	0.264614
0.702824	1000000000000000	0.262378
0.710971	1000000000000000	0.260153
0.719212	1000000000000000	0.257941
0.727548	1000000000000000	0.255742
0.735981	1000000000000000	0.253554
0.744512	1000000000000000	0.251379
0.753142	1000000000000000	0.249217
0.761872	1000000000000000	0.247067
0.770703	1000000000000000	0.244929
0.779636	1000000000000000	0.242804
0.788673	1000000000000000	0.240692
0.797814	1000000000000000	0.238592
0.807062	1000000000000000	0.236505
0.816417	1000000000000000	0.23443
0.82588	1000000000000000	0.232368
0.835453	1000000000000000	0.230319
0.845137	1000000000000000	0.228282
0.854933	1000000000000000	0.226258
0.864842	1000000000000000	0.224247
0.874867	1000000000000000	0.222248
0.885007	1000000000000000	0.220263
0.895266	1000000000000000	0.21829
0.905643	1000000000000000	0.21633
0.91614	1000000000000000	0.214382
0.926759	1000000000000000	0.212448
0.937502	1000000000000000	0.210526
0.948368	1000000000000000	0.208617
0.959361	1000000000000000	0.206721
0.970481	1000000000000000	0.204837
0.98173	1000000000000000	0.202966
0.993109	1000000000000000	0.201109
1.00462	1000000000000000	0.199263
1.01627	1000000000000000	0.197431
1.02804	1000000000000000	0.195611
1.03996	1000000000000000	0.193804
1.05202	1000000000000000	0.19201
1.06421	1000000000000000	0.190228
1.07654	1000000000000000	0.188459
1.08902	1000000000000000	0.186703
1.10165	1000000000000000	0.18496
1.11442	1000000000000000	0.183229
1.12733	1000000000000000	0.18151
1.1404	1000000000000000	0.179804
1.15362	1000000000000000	0.178111
1.16699	1000000000000000	0.17643
1.18052	1000000000000000	0.174762
1.1942	1000000000000000	0.173106
1.20804	1000000000000000	0.171463
1.22204	1000000000000000	0.169832
1.23621	1000000000000000	0.168213
1.25054	1000000000000000	0.166607
1.26503	1000000000000000	0.165013
1.2797	1000000000000000	0.163431
1.29453	1000000000000000	0.161861
1.30954	1000000000000000	0.160304
1.32471	1000000000000000	0.158759
1.34007	1000000000000000	0.157226
1.3556	1000000000000000	0.155705
1.37131	1000000000000000	0.154196
1.38721	1000000000000000	0.152699
1.40329	1000000000000000	0.151214
1.41955	1000000000000000	0.14974
1.43601	1000000000000000	0.148279
1.45265	1000000000000000	0.146829
1.46949	1000000000000000	0.145392
1.48652	1000000000000000	0.143966
1.50376	1000000000000000	0.142551
1.52119	1000000000000000	0.141148
1.53882	1000000000000000	0.139757
1.55665	1000000000000000	0.138377
1.5747	1000000000000000	0.137009
1.59295	1000000000000000	0.135652
1.61141	1000000000000000	0.134306
1.63009	1000000000000000	0.132972
1.64899	1000000000000000	0.131649
1.6681	1000000000000000	0.130337
1.68744	1000000000000000	0.129036
1.70699	1000000000000000	0.127747
1.72678	1000000000000000	0.126468
1.7468	1000000000000000	0.1252
1.76704	1000000000000000	0.123944
1.78753	1000000000000000	0.122698
1.80824	1000000000000000	0.121463
1.8292	1000000000000000	0.120238
1.85041	1000000000000000	0.119024
1.87186	1000000000000000	0.117821
1.89355	1000000000000000	0.116629
1.9155	1000000000000000	0.115447
1.9377	1000000000000000	0.114275
1.96016	1000000000000000	0.113114
1.98288	1000000000000000	0.111963
2.00587	1000000000000000	0.110822
2.02912	1000000000000000	0.109691
2.05264	1000000000000000	0.108571
2.07643	1000000000000000	0.107461
2.1005	1000000000000000	0.10636
2.12485	1000000000000000	0.10527
2.14947	1000000000000000	0.104189
2.17439	1000000000000000	0.103119
2.19959	1000000000000000	0.102058
2.22509	1000000000000000	0.101006
2.25088	1000000000000000	0.0999646
2.27697	1000000000000000	0.0989325
2.30336	1000000000000000	0.0979099
2.33006	1000000000000000	0.0968967
2.35707	1000000000000000	0.0958929
2.38439	1000000000000000	0.0948984
2.41203	1000000000000000	0.0939131
2.43999	1000000000000000	0.092937
2.46827	1000000000000000	0.0919701
2.49688	1000000000000000	0.0910121
2.52582	1000000000000000	0.0900632
2.5551	1000000000000000	0.0891232
2.58471	1000000000000000	0.0881921
2.61467	1000000000000000	0.0872697
2.64498	1000000000000000	0.0863561
2.67564	1000000000000000	0.0854512
2.70665	1000000000000000	0.0845548
2.73803	1000000000000000	0.083667
2.76976	1000000000000000	0.0827877
2.80187	1000000000000000	0.0819168
2.83434	1000000000000000	0.0810542
2.8672	1000000000000000	0.0802
2.90043	1000000000000000	0.0793539
2.93405	1000000000000000	0.0785161
2.96806	1000000000000000	0.0776863
3.00246	1000000000000000	0.0768645
3.03726	1000000000000000	0.0760508
3.07247	1000000000000000	0.0752449
3.10808	1000000000000000	0.0744469
3.14411	1000000000000000	0.0736567
3.18055	1000000000000000	0.0728742
3.21742	1000000000000000	0.0720994
3.25471	1000000000000000	0.0713322
3.29244	1000000000000000	0.0705725
3.3306	1000000000000000	0.0698203
3.36921	1000000000000000	0.0690756
3.40826	1000000000000000	0.0683382
3.44776	1000000000000000	0.0676081
3.48773	1000000000000000	0.0668852
3.52815	1000000000000000	0.0661695
3.56905	1000000000000000	0.0654609
3.61042	1000000000000000	0.0647594
3.65227	1000000000000000	0.0640649
3.6946	1000000000000000	0.0633774
3.73743	1000000000000000	0.0626967
3.78075	1000000000000000	0.0620228
3.82457	1000000000000000	0.0613558
3.8689	1000000000000000	0.0606954
3.91375	1000000000000000	0.0600417
3.95911	1000000000000000	0.0593946
4.005	1000000000000000	0.058754
4.05142	1000000000000000	0.0581199
4.09838	1000000000000000	0.0574922
4.14589	1000000000000000	0.0568709
4.19394	1000000000000000	0.0562559
4.24256	1000000000000000	0.0556472
4.29173	1000000000000000	0.0550446
4.34148	1000000000000000	0.0544482
4.3918	1000000000000000	0.0538579
4.44271	1000000000000000	0.0532737
4.4942	1000000000000000	0.0526954
4.5463	1000000000000000	0.0521231
4.59899	1000000000000000	0.0515566
4.6523	1000000000000000	0.050996
4.70622	1000000000000000	0.0504411
4.76078	1000000000000000	0.049892
4.81596	1000000000000000	0.0493485
4.87178	1000000000000000	0.0488106
4.92825	1000000000000000	0.0482783
4.98537	1000000000000000	0.0477515
5.04316	1000000000000000	0.0472302
5.10162	1000000000000000	0.0467143
5.16075	1000000000000000	0.0462038
5.22057	1000000000000000	0.0456985
5.28108	1000000000000000	0.0451986
5.34229	1000000000000000	0.0447038
5.40422	1000000000000000	0.0442142
5.46686	1000000000000000	0.0437297
5.53022	1000000000000000	0.0432503
5.59433	1000000000000000	0.0427759
5.65917	1000000000000000	0.0423065
5.72477	1000000000000000	0.041842
5.79112	1000000000000000	0.0413824
5.85825	1000000000000000	0.0409276
5.92615	1000000000000000	0.0404776
5.99484	1000000000000000	0.0400324
6.06433	1000000000000000	0.0395918
6.13462	1000000000000000	0.0391559
6.20573	1000000000000000	0.0387246
6.27766	1000000000000000	0.0382979
6.35043	1000000000000000	0.0378757
6.42403	1000000000000000	0.0374579
6.4985	1000000000000000	0.0370446
6.57382	1000000000000000	0.0366357
6.65002	1000000000000000	0.0362311
6.7271	1000000000000000	0.0358308
6.80507	1000000000000000	0.0354347
6.88395	1000000000000000	0.0350429
6.96374	1000000000000000	0.0346553
7.04446	1000000000000000	0.0342718
7.12612	1000000000000000	0.0338924
7.20872	1000000000000000	0.033517
7.29227	1000000000000000	0.0331457
7.3768	1000000000000000	0.0327784
7.4623	1000000000000000	0.0324149
7.5488	1000000000000000	0.0320554
7.6363	1000000000000000	0.0316997
7.72481	1000000000000000	0.0313479
7.81435	1000000000000000	0.0309998
7.90493	1000000000000000	0.0306554
7.99655	1000000000000000	0.0303148
8.08924	1000000000000000	0.0299779
8.18301	1000000000000000	0.0296445
8.27786	1000000000000000	0.0293148
8.37381	1000000000000000	0.0289886
8.47087	1000000000000000	0.0286659
8.56906	1000000000000000	0.0283468
8.66838	1000000000000000	0.028031
8.76886	1000000000000000	0.0277187
8.8705	1000000000000000	0.0274098
8.97332	1000000000000000	0.0271042
9.07733	1000000000000000	0.026802
9.18254	1000000000000000	0.026503
9.28898	1000000000000000	0.0262072
9.39665	1000000000000000	0.0259147
9.50557	1000000000000000	0.0256253
9.61575	1000000000000000	0.0253391
9.7272	1000000000000000	0.025056
9.83995	1000000000000000	0.024776
9.95401	1000000000000000	0.0244991
10.0694	1000000000000000	0.0242251
10.1861	1000000000000000	0.0239542
10.3042	1000000000000000	0.0236862
10.4236	1000000000000000	0.0234211
10.5444	1000000000000000	0.0231589
10.6666	1000000000000000	0.0228996
10.7903	1000000000000000	0.0226431
10.9154	1000000000000000	0.0223895
11.0419	1000000000000000	0.0221386
11.1699	1000000000000000	0.0218904
11.2993	1000000000000000	0.021645
11.4303	1000000000000000	0.0214023
11.5628	1000000000000000	0.0211622
11.6968	1000000000000000	0.0209248
11.8324	1000000000000000	0.0206899
11.9696	1000000000000000	0.0204577
12.1083	1000000000000000	0.020228
12.2486	1000000000000000	0.0200008
12.3906	1000000000000000	0.0197761
12.5342	1000000000000000	0.0195539
12.6795	1000000000000000	0.0193342
12.8265	1000000000000000	0.0191168
12.9752	1000000000000000	0.0189019
13.1256	1000000000000000	0.0186893
13.2777	1000000000000000	0.0184791
13.4316	1000000000000000	0.0182712
13.5873	1000000000000000	0.0180656
13.7448	1000000000000000	0.0178623
13.9041	1000000000000000	0.0176612
14.0653	1000000000000000	0.0174623
14.2283	1000000000000000	0.0172656
14.3932	1000000000000000	0.0170711
14.5601	1000000000000000	0.0168788
14.7288	1000000000000000	0.0166886
14.8996	1000000000000000	0.0165005
15.0723	1000000000000000	0.0163145
15.247	1000000000000000	0.0161305
15.4237	1000000000000000	0.0159486
15.6025	1000000000000000	0.0157687
15.7833	1000000000000000	0.0155908
15.9663	1000000000000000	0.0154148
16.1513	1000000000000000	0.0152409
16.3385	1000000000000000	0.0150688
16.5279	1000000000000000	0.0148987
16.7195	1000000000000000	0.0147305
16.9133	1000000000000000	0.0145641
17.1093	1000000000000000	0.0143996
17.3077	1000000000000000	0.0142369
17.5083	1000000000000000	0.014076
17.7112	1000000000000000	0.0139169
17.9165	1000000000000000	0.0137596
18.1242	1000000000000000	0.013604
18.3343	1000000000000000	0.0134502
18.5468	1000000000000000	0.0132981
18.7617	1000000000000000	0.0131477
18.9792	1000000000000000	0.0129989
19.1992	1000000000000000	0.0128519
19.4217	1000000000000000	0.0127064
19.6469	1000000000000000	0.0125626
19.8746	1000000000000000	0.0124204
20.105	1000000000000000	0.0122798
20.338	1000000000000000	0.0121407
20.5737	1000000000000000	0.0120032
20.8122	1000000000000000	0.0118673
21.0535	1000000000000000	0.0117328
21.2975	1000000000000000	0.0115999
21.5443	1000000000000000	0.0114685
21.7941	1000000000000000	0.0113385
22.0467	1000000000000000	0.01121
22.3022	1000000000000000	0.0110829
22.5607	1000000000000000	0.0109572
22.8222	1000000000000000	0.010833
23.0868	1000000000000000	0.0107101
23.3544	1000000000000000	0.0105886
23.6251	1000000000000000	0.0104685
23.8989	1000000000000000	0.0103498
24.1759	1000000000000000	0.0102323
24.4562	1000000000000000	0.0101162
24.7396	1000000000000000	0.0100014
25.0264	1000000000000000	0.00988785
25.3165	1000000000000000	0.00977559
25.6099	1000000000000000	0.0096646
25.9068	1000000000000000	0.00955485
26.2071	1000000000000000	0.00944634
26.5108	1000000000000000	0.00933904
26.8181	1000000000000000	0.00923295
27.129	1000000000000000	0.00912805
27.4434	1000000000000000	0.00902434
27.7615	1000000000000000	0.00892178
28.0833	1000000000000000	0.00882039
28.4088	1000000000000000	0.00872013
28.7381	1000000000000000	0.008621
29.0712	1000000000000000	0.00852298
29.4082	1000000000000000	0.00842607
29.7491	1000000000000000	0.00833025
30.0939	1000000000000000	0.00823551
30.4427	1000000000000000	0.00814184
30.7956	1000000000000000	0.00804922
31.1525	1000000000000000	0.00795764
31.5136	1000000000000000	0.0078671
31.8789	1000000000000000	0.00777758
32.2484	1000000000000000	0.00768906
32.6222	1000000000000000	0.00760154
33.0003	1000000000000000	0.00751501
33.3829	1000000000000000	0.00742946
33.7698	1000000000000000	0.00734487
34.1612	1000000000000000	0.00726123
34.5572	1000000000000000	0.00717854
34.9578	1000000000000000	0.00709678
35.363	1000000000000000	0.00701595
35.7729	1000000000000000	0.00693602
36.1875	1000000000000000	0.006857
36.607	1000000000000000	0.00677887
37.0313	1000000000000000	0.00670162
37.4605	1000000000000000	0.00662525
37.8947	1000000000000000	0.00654973
38.334	1000000000000000	0.00647507
38.7783	1000000000000000	0.00640125
39.2278	1000000000000000	0.00632827
39.6825	1000000000000000	0.00625611
40.1424	1000000000000000	0.00618477
40.6077	1000000000000000	0.00611423
41.0784	1000000000000000	0.00604449
41.5546	1000000000000000	0.00597554
42.0362	1000000000000000	0.00590737
42.5235	1000000000000000	0.00583996
43.0164	1000000000000000	0.00577333
43.515	1000000000000000	0.00570744
44.0194	1000000000000000	0.0056423
44.5296	1000000000000000	0.00557789
45.0457	1000000000000000	0.00551422
45.5679	1000000000000000	0.00545126
46.096	1000000000000000	0.00538902
46.6303	1000000000000000	0.00532748
47.1708	1000000000000000	0.00526664
47.7176	1000000000000000	0.00520648
48.2707	1000000000000000	0.00514701
48.8302	1000000000000000	0.00508821
49.3962	1000000000000000	0.00503007
49.9688	1000000000000000	0.0049726
50.548	1000000000000000	0.00491577
51.1339	1000000000000000	0.00485959
51.7266	1000000000000000	0.00480404
52.3261	1000000000000000	0.00474912
52.9327	1000000000000000	0.00469482
53.5462	1000000000000000	0.00464114
54.1669	1000000000000000	0.00458807
54.7947	1000000000000000	0.00453559
55.4299	1000000000000000	0.00448371
56.0723	1000000000000000	0.00443242
56.7223	1000000000000000	0.00438171
57.3798	1000000000000000	0.00433158
58.0449	1000000000000000	0.00428201
58.7177	1000000000000000	0.004233
59.3983	1000000000000000	0.00418455
60.0868	1000000000000000	0.00413664
60.7832	1000000000000000	0.00408928
61.4878	1000000000000000	0.00404246
62.2005	1000000000000000	0.00399617
62.9215	1000000000000000	0.0039504
63.6508	1000000000000000	0.00390514
64.3886	1000000000000000	0.00386041
65.1349	1000000000000000	0.00381617
65.8899	1000000000000000	0.00377244
66.6536	1000000000000000	0.00372921
67.4262	1000000000000000	0.00368646
68.2078	1000000000000000	0.0036442
68.9984	1000000000000000	0.00360242
69.7981	1000000000000000	0.00356111
70.6072	1000000000000000	0.00352027
71.4256	1000000000000000	0.00347989
72.2535	1000000000000000	0.00343997
73.091	1000000000000000	0.0034005
73.9382	1000000000000000	0.00336148
74.7952	1000000000000000	0.00332289
75.6622	1000000000000000	0.00328475
76.5392	1000000000000000	0.00324704
77.4264	1000000000000000	0.00320975
78.3238	1000000000000000	0.00317289
79.2317	1000000000000000	0.00313645
80.1501	1000000000000000	0.00310041
81.0791	1000000000000000	0.00306479
82.0189	1000000000000000	0.00302957
82.9696	1000000000000000	0.00299475
83.9313	1000000000000000	0.00296032
84.9042	1000000000000000	0.00292628
85.8883	1000000000000000	0.00289263
86.8838	1000000000000000	0.00285935
87.8909	1000000000000000	0.00282646
88.9097	1000000000000000	0.00279393
89.9402	1000000000000000	0.00276178
90.9827	1000000000000000	0.00272998
92.0373	1000000000000000	0.00269855
93.1041	1000000000000000	0.00266747
94.1833	1000000000000000	0.00263675
95.275	1000000000000000	0.00260637
96.3793	1000000000000000	0.00257633
97.4965	1000000000000000	0.00254664
98.6266	1000000000000000	0.00251728
99.7698	1000000000000000	0.00248825
100.926	1000000000000000	0.00245955
102.096	1000000000000000	0.00243118
103.279	1000000000000000	0.00240312
104.477	1000000000000000	0.00237538
105.688	1000000000000000	0.00234796
106.913	1000000000000000	0.00232084
108.152	1000000000000000	0.00229403
109.405	1000000000000000	0.00226752
110.674	1000000000000000	0.00224132
111.956	1000000000000000	0.0022154
113.254	1000000000000000	0.00218978
114.567	1000000000000000	0.00216445
115.895	1000000000000000	0.00213941
117.238	1000000000000000	0.00211464
118.597	1000000000000000	0.00209016
119.972	1000000000000000	0.00206595
121.362	1000000000000000	0.00204202
122.769	1000000000000000	0.00201835
124.192	1000000000000000	0.00199495
125.632	1000000000000000	0.00197181
127.088	1000000000000000	0.00194894
128.561	1000000000000000	0.00192632
130.051	1000000000000000	0.00190395
131.559	1000000000000000	0.00188184
133.083	1000000000000000	0.00185998
134.626	1000000000000000	0.00183836
136.187	1000000000000000	0.00181698
137.765	1000000000000000	0.00179585
139.362	1000000000000000	0.00177495
140.977	1000000000000000	0.00175428
142.611	1000000000000000	0.00173385
144.264	1000000000000000	0.00171365
145.937	1000000000000000	0.00169367
147.628	1000000000000000	0.00167391
149.339	1000000000000000	0.00165438
151.07	1000000000000000	0.00163507
152.821	1000000000000000	0.00161597
154.593	1000000000000000	0.00159709
156.385	1000000000000000	0.00157841
158.197	1000000000000000	0.00155995
160.031	1000000000000000	0.00154169
161.886	1000000000000000	0.00152364
163.762	1000000000000000	0.00150578
165.661	1000000000000000	0.00148813
167.581	1000000000000000	0.00147067
169.523	1000000000000000	0.00145341
171.488	1000000000000000	0.00143634
173.476	1000000000000000	0.00141946
175.487	1000000000000000	0.00140277
177.521	1000000000000000	0.00138626
179.578	1000000000000000	0.00136993
181.66	1000000000000000	0.00135379
183.766	1000000000000000	0.00133783
185.896	1000000000000000	0.00132204
188.05	1000000000000000	0.00130643
190.23	1000000000000000	0.00129099
192.435	1000000000000000	0.00127572
194.666	1000000000000000	0.00126062
196.922	1000000000000000	0.00124569
199.205	1000000000000000	0.00123092
201.514	1000000000000000	0.00121631
203.849	1000000000000000	0.00120187
206.212	1000000000000000	0.00118758
208.602	1000000000000000	0.00117346
211.02	1000000000000000	0.00115948
213.466	1000000000000000	0.00114566
215.941	1000000000000000	0.001132
218.444	1000000000000000	0.00111848
220.976	1000000000000000	0.00110511
223.537	1000000000000000	0.00109188
226.128	1000000000000000	0.0010788
228.749	1000000000000000	0.00106587
231.401	1000000000000000	0.00105307
234.083	1000000000000000	0.00104042
236.796	1000000000000000	0.0010279
239.541	1000000000000000	0.00101552
242.317	1000000000000000	0.00100327
245.126	1000000000000000	0.000991153
247.967	1000000000000000	0.000979169
250.842	1000000000000000	0.000967315
253.749	1000000000000000	0.000955589
256.69	1000000000000000	0.000943989
259.666	1000000000000000	0.000932515
262.675	1000000000000000	0.000921164
265.72	1000000000000000	0.000909935
268.8	1000000000000000	0.000898826
271.916	1000000000000000	0.000887837
275.068	1000000000000000	0.000876965
278.256	1000000000000000	0.000866209
281.481	1000000000000000	0.000855568
284.744	1000000000000000	0.00084504
288.044	1000000000000000	0.000834624
291.383	1000000000000000	0.000824319
294.761	1000000000000000	0.000814122
298.177	1000000000000000	0.000804034
301.633	1000000000000000	0.000794052
305.13	1000000000000000	0.000784176
308.666	1000000000000000	0.000774403
312.244	1000000000000000	0.000764733
315.864	1000000000000000	0.000755164
319.525	1000000000000000	0.000745695
323.228	1000000000000000	0.000736325
326.975	1000000000000000	0.000727053
330.765	1000000000000000	0.000717877
334.599	1000000000000000	0.000708796
338.477	1000000000000000	0.000699809
342.401	1000000000000000	0.000690914
346.369	1000000000000000	0.000682111
350.384	1000000000000000	0.000673399
354.446	1000000000000000	0.000664776
358.554	1000000000000000	0.000656241
362.71	1000000000000000	0.000647792
366.914	1000000000000000	0.00063943
371.167	1000000000000000	0.000631153
375.469	1000000000000000	0.000622959
379.822	1000000000000000	0.000614847
384.224	1000000000000000	0.000606817
388.678	1000000000000000	0.000598868
393.183	1000000000000000	0.000590998
397.74	1000000000000000	0.000583206
402.351	1000000000000000	0.000575492
407.014	1000000000000000	0.000567853
411.732	1000000000000000	0.00056029
416.504	1000000000000000	0.000552802
421.332	1000000000000000	0.000545386
426.216	1000000000000000	0.000538043
431.156	1000000000000000	0.000530771
436.154	1000000000000000	0.00052357
441.209	1000000000000000	0.000516438
446.323	1000000000000000	0.000509374
451.497	1000000000000000	0.000502378
456.73	1000000000000000	0.000495449
462.024	1000000000000000	0.000488585
467.38	1000000000000000	0.000481786
472.797	1000000000000000	0.000475051
478.277	1000000000000000	0.000468379
483.821	1000000000000000	0.000461769
489.429	1000000000000000	0.00045522
495.102	1000000000000000	0.000448731
500.841	1000000000000000	0.000442303
506.646	1000000000000000	0.000435932
512.519	1000000000000000	0.00042962
518.459	1000000000000000	0.000423364
524.469	1000000000000000	0.000417165
530.548	1000000000000000	0.00041102
536.698	1000000000000000	0.000404931
542.919	1000000000000000	0.000398895
549.212	1000000000000000	0.000392912
555.578	1000000000000000	0.000386981
562.017	1000000000000000	0.000381101
568.532	1000000000000000	0.000375272
575.122	1000000000000000	0.000369493
581.788	1000000000000000	0.000363762
588.532	1000000000000000	0.00035808
595.353	1000000000000000	0.000352445
602.254	1000000000000000	0.000346858
609.235	1000000000000000	0.000341316
616.297	1000000000000000	0.000335819
623.44	1000000000000000	0.000330367
630.667	1000000000000000	0.000324959
637.977	1000000000000000	0.000319593
645.372	1000000000000000	0.000314271
652.852	1000000000000000	0.000308989
660.419	1000000000000000	0.000303749
668.074	1000000000000000	0.000298549
675.818	1000000000000000	0.000293389
683.652	1000000000000000	0.000288268
691.576	1000000000000000	0.000283184
699.592	1000000000000000	0.000278139
707.701	1000000000000000	0.00027313
715.904	1000000000000000	0.000268157
724.202	1000000000000000	0.000263221
732.597	1000000000000000	0.000258318
741.088	1000000000000000	0.000253451
749.678	1000000000000000	0.000248617
758.368	1000000000000000	0.000243815
767.158	1000000000000000	0.000239046
776.05	1000000000000000	0.000234309
785.046	1000000000000000	0.000229603
794.145	1000000000000000	0.000224928
803.35	1000000000000000	0.000220282
812.662	1000000000000000	0.000215665
822.082	1000000000000000	0.000211077
831.61	1000000000000000	0.000206517
841.25	1000000000000000	0.000201985
851.001	1000000000000000	0.000197479
860.865	1000000000000000	0.000192999
870.843	1000000000000000	0.000188545
880.937	1000000000000000	0.000184116
891.148	1000000000000000	0.000179711
901.478	1000000000000000	0.000175331
911.927	1000000000000000	0.000170973
922.497	1000000000000000	0.000166638
933.19	1000000000000000	0.000162326
944.006	1000000000000000	0.000158034
954.949	1000000000000000	0.000153764
966.017	1000000000000000	0.000149514
977.215	1000000000000000	0.000145284
988.542	1000000000000000	0.000141073
1000	1000000000000000	0.000136881
0.01	1020960662306048	0.961538
0.0101159	1020960662306048	0.96111
0.0102332	1020960662306048	0.960677
0.0103518	1020960662306048	0.960239
0.0104718	1020960662306048	0.959797
0.0105931	1020960662306048	0.95935
0.0107159	1020960662306048	0.958898
0.0108401	1020960662306048	0.958441
0.0109658	1020960662306048	0.95798
0.0110929	1020960662306048	0.957514
0.0112215	1020960662306048	0.957042
0.0113515	1020960662306048	0.956566
0.0114831	1020960662306048	0.956085
0.0116162	1020960662306048	0.955598
0.0117509	1020960662306048	0.955107
0.0118871	1020960662306048	0.95461
0.0120249	1020960662306048	0.954108
0.0121642	1020960662306048	0.953601
0.0123052	1020960662306048	0.953088
0.0124479	1020960662306048	0.95257
0.0125922	1020960662306048	0.952047
0.0127381	1020960662306048	0.951518
0.0128858	1020960662306048	0.950983
0.0130351	1020960662306048	0.950443
0.0131862	1020960662306048	0.949898
0.0133391	1020960662306048	0.949346
0.0134937	1020960662306048	0.948789
0.0136501	1020960662306048	0.948227
0.0138083	1020960662306048	0.947658
0.0139684	1020960662306048	0.947083
0.0141303	1020960662306048	0.946503
0.014294	1020960662306048	0.945916
0.0144597	1020960662306048	0.945324
0.0146273	1020960662306048	0.944725
0.0147969	1020960662306048	0.94412
0.0149684	1020960662306048	0.943509
0.0151419	1020960662306048	0.942891
0.0153174	1020960662306048	0.942268
0.015495	1020960662306048	0.941637
0.0156746	1020960662306048	0.941001
0.0158562	1020960662306048	0.940358
0.01604	1020960662306048	0.939708
0.016226	1020960662306048	0.939052
0.016414	1020960662306048	0.938389
0.0166043	1020960662306048	0.937719
0.0167967	1020960662306048	0.937043
0.0169914	1020960662306048	0.93636
0.0171884	1020960662306048	0.935669
0.0173876	1020960662306048	0.934972
0.0175892	1020960662306048	0.934268
0.017793	1020960662306048	0.933557
0.0179993	1020960662306048	0.932838
0.0182079	1020960662306048	0.932113
0.018419	1020960662306048	0.93138
0.0186325	1020960662306048	0.93064
0.0188484	1020960662306048	0.929892
0.0190669	1020960662306048	0.929137
0.0192879	1020960662306048	0.928374
0.0195115	1020960662306048	0.927604
0.0197376	1020960662306048	0.926827
0.0199664	1020960662306048	0.926041
0.0201979	1020960662306048	0.925248
0.020432	1020960662306048	0.924447
0.0206688	1020960662306048	0.923638
0.0209084	1020960662306048	0.922821
0.0211507	1020960662306048	0.921996
0.0213959	1020960662306048	0.921164
0.0216439	1020960662306048	0.920323
0.0218948	1020960662306048	0.919473
0.0221486	1020960662306048	0.918616
0.0224053	1020960662306048	0.91775
0.022665	1020960662306048	0.916876
0.0229277	1020960662306048	0.915994
0.0231935	1020960662306048	0.915102
0.0234623	1020960662306048	0.914203
0.0237342	1020960662306048	0.913295
0.0240093	1020960662306048	0.912378
0.0242876	1020960662306048	0.911452
0.0245692	1020960662306048	0.910517
0.0248539	1020960662306048	0.909574
0.025142	1020960662306048	0.908622
0.0254335	1020960662306048	0.90766
0.0257283	1020960662306048	0.90669
0.0260265	1020960662306048	0.90571
0.0263282	1020960662306048	0.904721
0.0266333	1020960662306048	0.903723
0.026942	1020960662306048	0.902716
0.0272543	1020960662306048	0.901699
0.0275702	1020960662306048	0.900673
0.0278898	1020960662306048	0.899637
0.0282131	1020960662306048	0.898592
0.0285401	1020960662306048	0.897537
0.0288709	1020960662306048	0.896472
0.0292056	1020960662306048	0.895398
0.0295441	1020960662306048	0.894313
0.0298865	1020960662306048	0.893219
0.0302329	1020960662306048	0.892115
0.0305834	1020960662306048	0.891001
0.0309379	1020960662306048	0.889876
0.0312965	1020960662306048	0.888742
0.0316592	1020960662306048	0.887597
0.0320262	1020960662306048	0.886442
0.0323974	1020960662306048	0.885277
0.0327729	1020960662306048	0.884102
0.0331528	1020960662306048	0.882915
0.0335371	1020960662306048	0.881719
0.0339258	1020960662306048	0.880512
0.0343191	1020960662306048	0.879294
0.0347169	1020960662306048	0.878065
0.0351193	1020960662306048	0.876826
0.0355263	1020960662306048	0.875576
0.0359381	1020960662306048	0.874315
0.0363547	1020960662306048	0.873043
0.0367761	1020960662306048	0.87176
0.0372024	1020960662306048	0.870466
0.0376336	1020960662306048	0.869161
0.0380698	1020960662306048	0.867845
0.0385111	1020960662306048	0.866518
0.0389575	1020960662306048	0.865179
0.039409	1020960662306048	0.863829
0.0398658	1020960662306048	0.862468
0.0403279	1020960662306048	0.861095
0.0407953	1020960662306048	0.859711
0.0412682	1020960662306048	0.858315
0.0417466	1020960662306048	0.856908
0.0422304	1020960662306048	0.855489
0.0427199	1020960662306048	0.854059
0.0432151	1020960662306048	0.852616
0.043716	1020960662306048	0.851162
0.0442227	1020960662306048	0.849696
0.0447353	1020960662306048	0.848219
0.0452539	1020960662306048	0.846729
0.0457784	1020960662306048	0.845227
0.046309	1020960662306048	0.843714
0.0468458	1020960662306048	0.842188
0.0473888	1020960662306048	0.84065
0.0479381	1020960662306048	0.839101
0.0484937	1020960662306048	0.837538
0.0490558	1020960662306048	0.835964
0.0496244	1020960662306048	0.834378
0.0501997	1020960662306048	0.832779
0.0507815	1020960662306048	0.831168
0.0513701	1020960662306048	0.829545
0.0519656	1020960662306048	0.827909
0.0525679	1020960662306048	0.826261
0.0531772	1020960662306048	0.8246
0.0537936	1020960662306048	0.822927
0.0544171	1020960662306048	0.821242
0.0550479	1020960662306048	0.819543
0.055686	1020960662306048	0.817833
0.0563314	1020960662306048	0.81611
0.0569844	1020960662306048	0.814374
0.0576449	1020960662306048	0.812625
0.0583131	1020960662306048	0.810864
0.058989	1020960662306048	0.80909
0.0596727	1020960662306048	0.807304
0.0603644	1020960662306048	0.805505
0.0610641	1020960662306048	0.803693
0.0617719	1020960662306048	0.801868
0.0624879	1020960662306048	0.800031
0.0632122	1020960662306048	0.798181
0.0639449	1020960662306048	0.796318
0.0646861	1020960662306048	0.794443
0.0654359	1020960662306048	0.792554
0.0661943	1020960662306048	0.790653
0.0669616	1020960662306048	0.788739
0.0677378	1020960662306048	0.786812
0.0685229	1020960662306048	0.784873
0.0693172	1020960662306048	0.782921
0.0701206	1020960662306048	0.780956
0.0709334	1020960662306048	0.778978
0.0717556	1020960662306048	0.776987
0.0725873	1020960662306048	0.774984
0.0734287	1020960662306048	0.772968
0.0742798	1020960662306048	0.770939
0.0751408	1020960662306048	0.768898
0.0760118	1020960662306048	0.766843
0.0768928	1020960662306048	0.764777
0.0777841	1020960662306048	0.762697
0.0786857	1020960662306048	0.760605
0.0795978	1020960662306048	0.7585
0.0805204	1020960662306048	0.756383
0.0814537	1020960662306048	0.754253
0.0823979	1020960662306048	0.752111
0.0833529	1020960662306048	0.749956
0.0843191	1020960662306048	0.747789
0.0852964	1020960662306048	0.745609
0.0862851	1020960662306048	0.743417
0.0872853	1020960662306048	0.741212
0.088297	1020960662306048	0.738996
0.0893205	1020960662306048	0.736767
0.0903558	1020960662306048	0.734525
0.0914031	1020960662306048	0.732272
0.0924626	1020960662306048	0.730007
0.0935343	1020960662306048	0.727729
0.0946185	1020960662306048	0.72544
0.0957152	1020960662306048	0.723139
0.0968247	1020960662306048	0.720825
0.097947	1020960662306048	0.7185
0.0990823	1020960662306048	0.716164
0.100231	1020960662306048	0.713815
0.101393	1020960662306048	0.711455
0.102568	1020960662306048	0.709083
0.103757	1020960662306048	0.7067
0.104959	1020960662306048	0.704306
0.106176	1020960662306048	0.7019
0.107407	1020960662306048	0.699483
0.108652	1020960662306048	0.697055
0.109911	1020960662306048	0.694616
0.111185	1020960662306048	0.692166
0.112474	1020960662306048	0.689705
0.113777	1020960662306048	0.687233
0.115096	1020960662306048	0.684751
0.11643	1020960662306048	0.682258
0.11778	1020960662306048	0.679754
0.119145	1020960662306048	0.677241
0.120526	1020960662306048	0.674716
0.121923	1020960662306048	0.672182
0.123336	1020960662306048	0.669637
0.124766	1020960662306048	0.667083
0.126212	1020960662306048	0.664519
0.127675	1020960662306048	0.661945
0.129155	1020960662306048	0.659361
0.130652	1020960662306048	0.656768
0.132166	1020960662306048	0.654165
0.133698	1020960662306048	0.651553
0.135248	1020960662306048	0.648932
0.136816	1020960662306048	0.646303
0.138402	1020960662306048	0.643664
0.140006	1020960662306048	0.641016
0.141629	1020960662306048	0.63836
0.14327	1020960662306048	0.635695
0.144931	1020960662306048	0.633022
0.146611	1020960662306048	0.630341
0.14831	1020960662306048	0.627651
0.150029	1020960662306048	0.624954
0.151768	1020960662306048	0.622249
0.153528	1020960662306048	0.619536
0.155307	1020960662306048	0.616816
0.157107	1020960662306048	0.614089
0.158928	1020960662306048	0.611354
0.16077	1020960662306048	0.608612
0.162634	1020960662306048	0.605864
0.164519	1020960662306048	0.603109
0.166426	1020960662306048	0.600347
0.168355	1020960662306048	0.597578
0.170307	1020960662306048	0.594804
0.172281	1020960662306048	0.592023
0.174277	1020960662306048	0.589237
0.176298	1020960662306048	0.586445
0.178341	1020960662306048	0.583647
0.180408	1020960662306048	0.580844
0.182499	1020960662306048	0.578036
0.184615	1020960662306048	0.575222
0.186755	1020960662306048	0.572404
0.188919	1020960662306048	0.569581
0.191109	1020960662306048	0.566753
0.193324	1020960662306048	0.563921
0.195565	1020960662306048	0.561085
0.197832	1020960662306048	0.558245
0.200125	1020960662306048	0.555401
0.202445	1020960662306048	0.552554
0.204791	1020960662306048	0.549703
0.207165	1020960662306048	0.546849
0.209566	1020960662306048	0.543991
0.211995	1020960662306048	0.541131
0.214453	1020960662306048	0.538268
0.216938	1020960662306048	0.535403
0.219453	1020960662306048	0.532535
0.221997	1020960662306048	0.529665
0.22457	1020960662306048	0.526793
0.227173	1020960662306048	0.523919
0.229806	1020960662306048	0.521044
0.23247	1020960662306048	0.518167
0.235164	1020960662306048	0.515289
0.23789	1020960662306048	0.51241
0.240648	1020960662306048	0.509531
0.243437	1020960662306048	0.50665
0.246259	1020960662306048	0.50377
0.249113	1020960662306048	0.500889
0.252	1020960662306048	0.498007
0.254921	1020960662306048	0.495126
0.257876	1020960662306048	0.492246
0.260865	1020960662306048	0.489366
0.263889	1020960662306048	0.486486
0.266948	1020960662306048	0.483608
0.270042	1020960662306048	0.48073
0.273172	1020960662306048	0.477854
0.276339	1020960662306048	0.474979
0.279542	1020960662306048	0.472106
0.282782	1020960662306048	0.469235
0.28606	1020960662306048	0.466366
0.289375	1020960662306048	0.463499
0.292729	1020960662306048	0.460635
0.296123	1020960662306048	0.457773
0.299555	1020960662306048	0.454914
0.303027	1020960662306048	0.452057
0.30654	1020960662306048	0.449204
0.310093	1020960662306048	0.446355
0.313687	1020960662306048	0.443509
0.317323	1020960662306048	0.440666
0.321001	1020960662306048	0.437828
0.324722	1020960662306048	0.434993
0.328486	1020960662306048	0.432163
0.332293	1020960662306048	0.429337
0.336145	1020960662306048	0.426516
0.340041	1020960662306048	0.423699
0.343983	1020960662306048	0.420888
0.34797	1020960662306048	0.418081
0.352003	1020960662306048	0.41528
0.356083	1020960662306048	0.412485
0.360211	1020960662306048	0.409695
0.364386	1020960662306048	0.40691
0.36861	1020960662306048	0.404132
0.372882	1020960662306048	0.40136
0.377204	1020960662306048	0.398594
0.381576	1020960662306048	0.395835
0.385999	1020960662306048	0.393082
0.390474	1020960662306048	0.390336
0.395	1020960662306048	0.387597
0.399578	1020960662306048	0.384865
0.40421	1020960662306048	0.382141
0.408895	1020960662306048	0.379423
0.413634	1020960662306048	0.376713
0.418429	1020960662306048	0.374011
0.423279	1020960662306048	0.371317
0.428185	1020960662306048	0.368631
0.433148	1020960662306048	0.365953
0.438169	1020960662306048	0.363283
0.443248	1020960662306048	0.360621
0.448386	1020960662306048	0.357968
0.453583	1020960662306048	0.355324
0.45884	1020960662306048	0.352689
0.464159	1020960662306048	0.350062
0.469539	1020960662306048	0.347445
0.474981	1020960662306048	0.344836
0.480487	1020960662306048	0.342237
0.486056	1020960662306048	0.339648
0.49169	1020960662306048	0.337068
0.49739	1020960662306048	0.334498
0.503155	1020960662306048	0.331937
0.508987	1020960662306048	0.329386
0.514887	1020960662306048	0.326846
0.520855	1020960662306048	0.324315
0.526892	1020960662306048	0.321795
0.532999	1020960662306048	0.319285
0.539177	1020960662306048	0.316785
0.545427	1020960662306048	0.314297
0.551749	1020960662306048	0.311818
0.558145	1020960662306048	0.309351
0.564614	1020960662306048	0.306894
0.571159	1020960662306048	0.304448
0.577779	1020960662306048	0.302013
0.584476	1020960662306048	0.299589
0.591251	1020960662306048	0.297176
0.598104	1020960662306048	0.294775
0.605037	1020960662306048	0.292385
0.61205	1020960662306048	0.290006
0.619144	1020960662306048	0.287639
0.626321	1020960662306048	0.285284
0.63358	1020960662306048	0.28294
0.640924	1020960662306048	0.280607
0.648353	1020960662306048	0.278287
0.655869	1020960662306048	0.275978
0.663471	1020960662306048	0.273681
0.671161	1020960662306048	0.271397
0.678941	1020960662306048	0.269124
0.68681	1020960662306048	0.266863
0.694771	1020960662306048	0.264614
0.702824	1020960662306048	0.262378
0.710971	1020960662306048	0.260153
0.719212	1020960662306048	0.257941
0.727548	1020960662306048	0.255742
0.735981	1020960662306048	0.253554
0.744512	1020960662306048	0.251379
0.753142	1020960662306048	0.249217
0.761872	1020960662306048	0.247067
0.770703	1020960662306048	0.244929
0.779636	1020960662306048	0.242804
0.788673	1020960662306048	0.240692
0.797814	1020960662306048	0.238592
0.807062	1020960662306048	0.236505
0.816417	1020960662306048	0.23443
0.82588	1020960662306048	0.232368
0.835453	1020960662306048	0.230319
0.845137	1020960662306048	0.228282
0.854933	1020960662306048	0.226258
0.864842	1020960662306048	0.224247
0.874867	1020960662306048	0.222248
0.885007	1020960662306048	0.220263
0.895266	1020960662306048	0.21829
0.905643	1020960662306048	0.21633
0.91614	1020960662306048	0.214382
0.926759	1020960662306048	0.212448
0.937502	1020960662306048	0.210526
0.948368	1020960662306048	0.208617
0.959361	1020960662306048	0.206721
0.970481	1020960662306048	0.204837
0.98173	1020960662306048	0.202966
0.993109	1020960662306048	0.201109
1.00462	1020960662306048	0.199263
1.01627	1020960662306048	0.197431
1.02804	1020960662306048	0.195611
1.03996	1020960662306048	0.193804
1.05202	1020960662306048	0.19201
1.06421	1020960662306048	0.190228
1.07654	1020960662306048	0.188459
1.08902	1020960662306048	0.186703
1.10165	1020960662306048	0.18496
1.11442	1020960662306048	0.183229
1.12733	1020960662306048	0.18151
1.1404	1020960662306048	0.179804
1.15362	1020960662306048	0.178111
1.16699	1020960662306048	0.17643
1.18052	1020960662306048	0.174762
1.1942	1020960662306048	0.173106
1.20804	1020960662306048	0.171463
1.22204	1020960662306048	0.169832
1.23621	1020960662306048	0.168213
1.25054	1020960662306048	0.166607
1.26503	1020960662306048	0.165013
1.2797	1020960662306048	0.163431
1.29453	1020960662306048	0.161861
1.30954	1020960662306048	0.160304
1.32471	1020960662306048	0.158759
1.34007	1020960662306048	0.157226
1.3556	1020960662306048	0.155705
1.37131	1020960662306048	0.154196
1.38721	1020960662306048	0.152699
1.40329	1020960662306048	0.151214
1.41955	1020960662306048	0.14974
1.43601	1020960662306048	0.148279
1.45265	1020960662306048	0.146829
1.46949	1020960662306048	0.145392
1.48652	1020960662306048	0.143966
1.50376	1020960662306048	0.142551
1.52119	1020960662306048	0.141148
1.53882	1020960662306048	0.139757
1.55665	1020960662306048	0.138377
1.5747	1020960662306048	0.137009
1.59295	1020960662306048	0.135652
1.61141	1020960662306048	0.134306
1.63009	1020960662306048	0.132972
1.64899	1020960662306048	0.131649
1.6681	1020960662306048	0.130337
1.68744	1020960662306048	0.129036
1.70699	1020960662306048	0.127747
1.72678	1020960662306048	0.126468
1.7468	1020960662306048	0.1252
1.76704	1020960662306048	0.123944
1.78753	1020960662306048	0.122698
1.80824	1020960662306048	0.121463
1.8292	1020960662306048	0.120238
1.85041	1020960662306048	0.119024
1.87186	1020960662306048	0.117821
1.89355	1020960662306048	0.116629
1.9155	1020960662306048	0.115447
1.9377	1020960662306048	0.114275
1.96016	1020960662306048	0.113114
1.98288	1020960662306048	0.111963
2.00587	1020960662306048	0.110822
2.02912	1020960662306048	0.109691
2.05264	1020960662306048	0.108571
2.07643	1020960662306048	0.107461
2.1005	1020960662306048	0.10636
2.12485	1020960662306048	0.10527
2.14947	1020960662306048	0.104189
2.17439	1020960662306048	0.103119
2.19959	1020960662306048	0.102058
2.22509	1020960662306048	0.101006
2.25088	1020960662306048	0.0999646
2.27697	1020960662306048	0.0989325
2.30336	1020960662306048	0.0979099
2.33006	1020960662306048	0.0968967
2.35707	1020960662306048	0.0958929
2.38439	1020960662306048	0.0948984
2.41203	1020960662306048	0.0939131
2.43999	1020960662306048	0.092937
2.46827	1020960662306048	0.0919701
2.49688	1020960662306048	0.0910121
2.52582	1020960662306048	0.0900632
2.5551	1020960662306048	0.0891232
2.58471	1020960662306048	0.0881921
2.61467	1020960662306048	0.0872697
2.64498	1020960662306048	0.0863561
2.67564	1020960662306048	0.0854512
2.70665	1020960662306048	0.0845548
2.73803	1020960662306048	0.083667
2.76976	1020960662306048	0.0827877
2.80187	1020960662306048	0.0819168
2.83434	1020960662306048	0.0810542
2.8672	1020960662306048	0.0802
2.90043	1020960662306048	0.0793539
2.93405	1020960662306048	0.078516
2.96806	1020960662306048	0.0776863
3.00246	1020960662306048	0.0768645
3.03726	1020960662306048	0.0760508
3.07247	1020960662306048	0.0752449
3.10808	1020960662306048	0.0744469
3.14411	1020960662306048	0.0736567
3.18055	1020960662306048	0.0728742
3.21742	1020960662306048	0.0720994
3.25471	1020960662306048	0.0713322
3.29244	1020960662306048	0.0705725
3.3306	1020960662306048	0.0698203
3.36921	1020960662306048	0.0690756
3.40826	1020960662306048	0.0683382
3.44776	1020960662306048	0.0676081
3.48773	1020960662306048	0.0668852
3.52815	1020960662306048	0.0661695
3.56905	1020960662306048	0.0654609
3.61042	1020960662306048	0.0647594
3.65227	1020960662306048	0.0640649
3.6946	1020960662306048	0.0633774
3.73743	1020960662306048	0.0626967
3.78075	1020960662306048	0.0620228
3.82457	1020960662306048	0.0613558
3.8689	1020960662306048	0.0606954
3.91375	1020960662306048	0.0600417
3.95911	1020960662306048	0.0593945
4.005	1020960662306048	0.058754
4.05142	1020960662306048	0.0581199
4.09838	1020960662306048	0.0574922
4.14589	1020960662306048	0.0568709
4.19394	1020960662306048	0.0562559
4.24256	1020960662306048	0.0556471
4.29173	1020960662306048	0.0550446
4.34148	1020960662306048	0.0544482
4.3918	1020960662306048	0.0538579
4.44271	1020960662306048	0.0532737
4.4942	1020960662306048	0.0526954
4.5463	1020960662306048	0.0521231
4.59899	1020960662306048	0.0515566
4.6523	1020960662306048	0.050996
4.70622	1020960662306048	0.0504411
4.76078	1020960662306048	0.049892
4.81596	1020960662306048	0.0493485
4.87178	1020960662306048	0.0488106
4.92825	1020960662306048	0.0482783
4.98537	1020960662306048	0.0477515
5.04316	1020960662306048	0.0472302
5.10162	1020960662306048	0.0467143
5.16075	1020960662306048	0.0462038
5.22057	1020960662306048	0.0456985
5.28108	1020960662306048	0.0451985
5.34229	1020960662306048	0.0447038
5.40422	1020960662306048	0.0442142
5.46686	1020960662306048	0.0437297
5.53022	1020960662306048	0.0432503
5.59433	1020960662306048	0.0427759
5.65917	1020960662306048	0.0423065
5.72477	1020960662306048	0.041842
5.79112	1020960662306048	0.0413824
5.85825	1020960662306048	0.0409276
5.92615	1020960662306048	0.0404776
5.99484	1020960662306048	0.0400324
6.06433	1020960662306048	0.0395918
6.13462	1020960662306048	0.0391559
6.20573	1020960662306048	0.0387246
6.27766	1020960662306048	0.0382979
6.35043	1020960662306048	0.0378756
6.42403	1020960662306048	0.0374579
6.4985	1020960662306048	0.0370446
6.57382	1020960662306048	0.0366356
6.65002	1020960662306048	0.036231
6.7271	1020960662306048	0.0358308
6.80507	1020960662306048	0.0354347
6.88395	1020960662306048	0.0350429
6.96374	1020960662306048	0.0346553
7.04446	1020960662306048	0.0342718
7.12612	1020960662306048	0.0338924
7.20872	1020960662306048	0.033517
7.29227	1020960662306048	0.0331457
7.3768	1020960662306048	0.0327783
7.4623	1020960662306048	0.0324149
7.5488	1020960662306048	0.0320554
7.6363	1020960662306048	0.0316997
7.72481	1020960662306048	0.0313478
7.81435	1020960662306048	0.0309998
7.90493	1020960662306048	0.0306554
7.99655	1020960662306048	0.0303148
8.08924	1020960662306048	0.0299778
8.18301	1020960662306048	0.0296445
8.27786	1020960662306048	0.0293148
8.37381	1020960662306048	0.0289886
8.47087	1020960662306048	0.0286659
8.56906	1020960662306048	0.0283467
8.66838	1020960662306048	0.028031
8.76886	1020960662306048	0.0277187
8.8705	1020960662306048	0.0274098
8.97332	1020960662306048	0.0271042
9.07733	1020960662306048	0.0268019
9.18254	1020960662306048	0.026503
9.28898	1020960662306048	0.0262072
9.39665	1020960662306048	0.0259147
9.50557	1020960662306048	0.0256253
9.61575	1020960662306048	0.0253391
9.7272	1020960662306048	0.025056
9.83995	1020960662306048	0.024776
9.95401	1020960662306048	0.0244991
10.0694	1020960662306048	0.0242251
10.1861	1020960662306048	0.0239542
10.3042	1020960662306048	0.0236862
10.4236	1020960662306048	0.0234211
10.5444	1020960662306048	0.0231589
10.6666	1020960662306048	0.0228996
10.7903	1020960662306048	0.0226431
10.9154	1020960662306048	0.0223894
11.0419	1020960662306048	0.0221386
11.1699	1020960662306048	0.0218904
11.2993	1020960662306048	0.021645
11.4303	1020960662306048	0.0214022
11.5628	1020960662306048	0.0211622
11.6968	1020960662306048	0.0209247
11.8324	1020960662306048	0.0206899
11.9696	1020960662306048	0.0204577
12.1083	1020960662306048	0.020228
12.2486	1020960662306048	0.0200008
12.3906	1020960662306048	0.0197761
12.5342	1020960662306048	0.0195539
12.6795	1020960662306048	0.0193341
12.8265	1020960662306048	0.0191168
12.9752	1020960662306048	0.0189019
13.1256	1020960662306048	0.0186893
13.2777	1020960662306048	0.0184791
13.4316	1020960662306048	0.0182712
13.5873	1020960662306048	0.0180656
13.7448	1020960662306048	0.0178622
13.9041	1020960662306048	0.0176611
14.0653	1020960662306048	0.0174623
14.2283	1020960662306048	0.0172656
14.3932	1020960662306048	0.0170711
14.5601	1020960662306048	0.0168788
14.7288	1020960662306048	0.0166886
14.8996	1020960662306048	0.0165004
15.0723	1020960662306048	0.0163144
15.247	1020960662306048	0.0161305
15.4237	1020960662306048	0.0159485
15.6025	1020960662306048	0.0157686
15.7833	1020960662306048	0.0155907
15.9663	1020960662306048	0.0154148
16.1513	1020960662306048	0.0152408
16.3385	1020960662306048	0.0150688
16.5279	1020960662306048	0.0148987
16.7195	1020960662306048	0.0147304
16.9133	1020960662306048	0.014564
17.1093	1020960662306048	0.0143995
17.3077	1020960662306048	0.0142368
17.5083	1020960662306048	0.014076
17.7112	1020960662306048	0.0139169
17.9165	1020960662306048	0.0137596
18.1242	1020960662306048	0.013604
18.3343	1020960662306048	0.0134502
18.5468	1020960662306048	0.013298
18.7617	1020960662306048	0.0131476
18.9792	1020960662306048	0.0129989
19.1992	1020960662306048	0.0128518
19.4217	1020960662306048	0.0127064
19.6469	1020960662306048	0.0125626
19.8746	1020960662306048	0.0124203
20.105	1020960662306048	0.0122797
20.338	1020960662306048	0.0121407
20.5737	1020960662306048	0.0120032
20.8122	1020960662306048	0.0118672
21.0535	1020960662306048	0.0117328
21.2975	1020960662306048	0.0115999
21.5443	1020960662306048	0.0114684
21.7941	1020960662306048	0.0113384
22.0467	1020960662306048	0.0112099
22.3022	1020960662306048	0.0110828
22.5607	1020960662306048	0.0109572
22.8222	1020960662306048	0.0108329
23.0868	1020960662306048	0.0107101
23.3544	1020960662306048	0.0105886
23.6251	1020960662306048	0.0104685
23.8989	1020960662306048	0.0103497
24.1759	1020960662306048	0.0102323
24.4562	1020960662306048	0.0101161
24.7396	1020960662306048	0.0100013
25.0264	1020960662306048	0.00988779
25.3165	1020960662306048	0.00977553
25.6099	1020960662306048	0.00966454
25.9068	1020960662306048	0.00955479
26.2071	1020960662306048	0.00944627
26.5108	1020960662306048	0.00933898
26.8181	1020960662306048	0.00923289
27.129	1020960662306048	0.00912799
27.4434	1020960662306048	0.00902427
27.7615	1020960662306048	0.00892172
28.0833	1020960662306048	0.00882032
28.4088	1020960662306048	0.00872006
28.7381	1020960662306048	0.00862093
29.0712	1020960662306048	0.00852292
29.4082	1020960662306048	0.008426
29.7491	1020960662306048	0.00833018
30.0939	1020960662306048	0.00823544
30.4427	1020960662306048	0.00814177
30.7956	1020960662306048	0.00804915
31.1525	1020960662306048	0.00795757
31.5136	1020960662306048	0.00786703
31.8789	1020960662306048	0.0077775
32.2484	1020960662306048	0.00768899
32.6222	1020960662306048	0.00760147
33.0003	1020960662306048	0.00751494
33.3829	1020960662306048	0.00742938
33.7698	1020960662306048	0.00734479
34.1612	1020960662306048	0.00726115
34.5572	1020960662306048	0.00717846
34.9578	1020960662306048	0.0070967
35.363	1020960662306048	0.00701586
35.7729	1020960662306048	0.00693594
36.1875	1020960662306048	0.00685691
36.607	1020960662306048	0.00677878
37.0313	1020960662306048	0.00670153
37.4605	1020960662306048	0.00662516
37.8947	1020960662306048	0.00654964
38.334	1020960662306048	0.00647498
38.7783	1020960662306048	0.00640116
39.2278	1020960662306048	0.00632818
39.6825	1020960662306048	0.00625602
40.1424	1020960662306048	0.00618467
40.6077	1020960662306048	0.00611413
41.0784	1020960662306048	0.00604439
41.5546	1020960662306048	0.00597544
42.0362	1020960662306048	0.00590727
42.5235	1020960662306048	0.00583986
43.0164	1020960662306048	0.00577322
43.515	1020960662306048	0.00570734
44.0194	1020960662306048	0.00564219
44.5296	1020960662306048	0.00557779
45.0457	1020960662306048	0.00551411
45.5679	1020960662306048	0.00545115
46.096	1020960662306048	0.00538891
46.6303	1020960662306048	0.00532737
47.1708	1020960662306048	0.00526653
47.7176	1020960662306048	0.00520637
48.2707	1020960662306048	0.00514689
48.8302	1020960662306048	0.00508809
49.3962	1020960662306048	0.00502996
49.9688	1020960662306048	0.00497248
50.548	1020960662306048	0.00491565
51.1339	1020960662306048	0.00485946
51.7266	1020960662306048	0.00480392
52.3261	1020960662306048	0.004749
52.9327	1020960662306048	0.0046947
53.5462	1020960662306048	0.00464101
54.1669	1020960662306048	0.00458794
54.7947	1020960662306048	0.00453546
55.4299	1020960662306048	0.00448358
56.0723	1020960662306048	0.00443229
56.7223	1020960662306048	0.00438158
57.3798	1020960662306048	0.00433144
58.0449	1020960662306048	0.00428187
58.7177	1020960662306048	0.00423286
59.3983	1020960662306048	0.00418441
60.0868	1020960662306048	0.0041365
60.7832	1020960662306048	0.00408914
61.4878	1020960662306048	0.00404231
62.2005	1020960662306048	0.00399602
62.9215	1020960662306048	0.00395025
63.6508	1020960662306048	0.00390499
64.3886	1020960662306048	0.00386025
65.1349	1020960662306048	0.00381602
65.8899	1020960662306048	0.00377229
66.6536	1020960662306048	0.00372905
67.4262	1020960662306048	0.0036863
68.2078	1020960662306048	0.00364404
68.9984	1020960662306048	0.00360226
69.7981	1020960662306048	0.00356094
70.6072	1020960662306048	0.0035201
71.4256	1020960662306048	0.00347972
72.2535	1020960662306048	0.0034398
73.091	1020960662306048	0.00340032
73.9382	1020960662306048	0.0033613
74.7952	1020960662306048	0.00332272
75.6622	1020960662306048	0.00328457
76.5392	1020960662306048	0.00324686
77.4264	1020960662306048	0.00320957
78.3238	1020960662306048	0.00317271
79.2317	1020960662306048	0.00313626
80.1501	1020960662306048	0.00310023
81.0791	1020960662306048	0.0030646
82.0189	1020960662306048	0.00302937
82.9696	1020960662306048	0.00299455
83.9313	1020960662306048	0.00296012
84.9042	1020960662306048	0.00292608
85.8883	1020960662306048	0.00289242
86.8838	1020960662306048	0.00285915
87.8909	1020960662306048	0.00282625
88.9097	1020960662306048	0.00279372
89.9402	1020960662306048	0.00276156
90.9827	1020960662306048	0.00272977
92.0373	1020960662306048	0.00269833
93.1041	1020960662306048	0.00266725
94.1833	1020960662306048	0.00263653
95.275	1020960662306048	0.00260614
96.3793	1020960662306048	0.00257611
97.4965	1020960662306048	0.00254641
98.6266	1020960662306048	0.00251705
99.7698	1020960662306048	0.00248802
100.926	1020960662306048	0.00245931
102.096	1020960662306048	0.00243093
103.279	1020960662306048	0.00240288
104.477	1020960662306048	0.00237513
105.688	1020960662306048	0.00234771
106.913	1020960662306048	0.00232059
108.152	1020960662306048	0.00229378
109.405	1020960662306048	0.00226727
110.674	1020960662306048	0.00224105
111.956	1020960662306048	0.00221514
113.254	1020960662306048	0.00218952
114.567	1020960662306048	0.00216418
115.895	1020960662306048	0.00213913
117.238	1020960662306048	0.00211437
118.597	1020960662306048	0.00208988
119.972	1020960662306048	0.00206567
121.362	1020960662306048	0.00204173
122.769	1020960662306048	0.00201806
124.192	1020960662306048	0.00199466
125.632	1020960662306048	0.00197152
127.088	1020960662306048	0.00194864
128.561	1020960662306048	0.00192601
130.051	1020960662306048	0.00190365
131.559	1020960662306048	0.00188153
133.083	1020960662306048	0.00185966
134.626	1020960662306048	0.00183804
136.187	1020960662306048	0.00181666
137.765	1020960662306048	0.00179552
139.362	1020960662306048	0.00177462
140.977	1020960662306048	0.00175395
142.611	1020960662306048	0.00173351
144.264	1020960662306048	0.0017133
145.937	1020960662306048	0.00169332
147.628	1020960662306048	0.00167357
149.339	1020960662306048	0.00165403
151.07	1020960662306048	0.00163471
152.821	1020960662306048	0.00161561
154.593	1020960662306048	0.00159672
156.385	1020960662306048	0.00157804
158.197	1020960662306048	0.00155958
160.031	1020960662306048	0.00154131
161.886	1020960662306048	0.00152325
163.762	1020960662306048	0.0015054
165.661	1020960662306048	0.00148774
167.581	1020960662306048	0.00147028
169.523	1020960662306048	0.00145301
171.488	1020960662306048	0.00143593
173.476	1020960662306048	0.00141905
175.487	1020960662306048	0.00140235
177.521	1020960662306048	0.00138584
179.578	1020960662306048	0.00136951
181.66	1020960662306048	0.00135336
183.766	1020960662306048	0.00133739
185.896	1020960662306048	0.0013216
188.05	1020960662306048	0.00130598
190.23	1020960662306048	0.00129054
192.435	1020960662306048	0.00127527
194.666	1020960662306048	0.00126016
196.922	1020960662306048	0.00124522
199.205	1020960662306048	0.00123045
201.514	1020960662306048	0.00121584
203.849	1020960662306048	0.00120139
206.212	1020960662306048	0.0011871
208.602	1020960662306048	0.00117296
211.02	1020960662306048	0.00115898
213.466	1020960662306048	0.00114516
215.941	1020960662306048	0.00113148
218.444	1020960662306048	0.00111796
220.976	1020960662306048	0.00110458
223.537	1020960662306048	0.00109135
226.128	1020960662306048	0.00107827
228.749	1020960662306048	0.00106533
231.401	1020960662306048	0.00105252
234.083	1020960662306048	0.00103986
236.796	1020960662306048	0.00102734
239.541	1020960662306048	0.00101495
242.317	1020960662306048	0.00100269
245.126	1020960662306048	0.000990572
247.967	1020960662306048	0.000978582
250.842	1020960662306048	0.000966721
253.749	1020960662306048	0.000954988
256.69	1020960662306048	0.000943381
259.666	1020960662306048	0.0009319
262.675	1020960662306048	0.000920542
265.72	1020960662306048	0.000909305
268.8	1020960662306048	0.00089819
271.916	1020960662306048	0.000887193
275.068	1020960662306048	0.000876313
278.256	1020960662306048	0.00086555
281.481	1020960662306048	0.000854901
284.744	1020960662306048	0.000844365
288.044	1020960662306048	0.000833942
291.383	1020960662306048	0.000823629
294.761	1020960662306048	0.000813424
298.177	1020960662306048	0.000803328
301.633	1020960662306048	0.000793338
305.13	1020960662306048	0.000783453
308.666	1020960662306048	0.000773672
312.244	1020960662306048	0.000763993
315.864	1020960662306048	0.000754416
319.525	1020960662306048	0.000744938
323.228	1020960662306048	0.00073556
326.975	1020960662306048	0.000726278
330.765	1020960662306048	0.000717093
334.599	1020960662306048	0.000708003
338.477	1020960662306048	0.000699007
342.401	1020960662306048	0.000690103
346.369	1020960662306048	0.000681291
350.384	1020960662306048	0.000672569
354.446	1020960662306048	0.000663936
358.554	1020960662306048	0.000655391
362.71	1020960662306048	0.000646933
366.914	1020960662306048	0.000638561
371.167	1020960662306048	0.000630273
375.469	1020960662306048	0.000622069
379.822	1020960662306048	0.000613948
384.224	1020960662306048	0.000605907
388.678	1020960662306048	0.000597947
393.183	1020960662306048	0.000590066
397.74	1020960662306048	0.000582264
402.351	1020960662306048	0.000574538
407.014	1020960662306048	0.000566889
411.732	1020960662306048	0.000559315
416.504	1020960662306048	0.000551815
421.332	1020960662306048	0.000544388
426.216	1020960662306048	0.000537034
431.156	1020960662306048	0.00052975
436.154	1020960662306048	0.000522537
441.209	1020960662306048	0.000515393
446.323	1020960662306048	0.000508317
451.497	1020960662306048	0.000501309
456.73	1020960662306048	0.000494367
462.024	1020960662306048	0.000487491
467.38	1020960662306048	0.000480679
472.797	1020960662306048	0.000473931
478.277	1020960662306048	0.000467246
483.821	1020960662306048	0.000460623
489.429	1020960662306048	0.00045406
495.102	1020960662306048	0.000447559
500.841	1020960662306048	0.000441116
506.646	1020960662306048	0.000434732
512.519	1020960662306048	0.000428405
518.459	1020960662306048	0.000422136
524.469	1020960662306048	0.000415922
530.548	1020960662306048	0.000409763
536.698	1020960662306048	0.000403659
542.919	1020960662306048	0.000397609
549.212	1020960662306048	0.000391611
555.578	1020960662306048	0.000385664
562.017	1020960662306048	0.00037977
568.532	1020960662306048	0.000373925
575.122	1020960662306048	0.00036813
581.788	1020960662306048	0.000362384
588.532	1020960662306048	0.000356686
595.353	1020960662306048	0.000351035
602.254	1020960662306048	0.000345431
609.235	1020960662306048	0.000339872
616.297	1020960662306048	0.000334359
623.44	1020960662306048	0.00032889
630.667	1020960662306048	0.000323464
637.977	1020960662306048	0.000318082
645.372	1020960662306048	0.000312741
652.852	1020960662306048	0.000307442
660.419	1020960662306048	0.000302184
668.074	1020960662306048	0.000296966
675.818	1020960662306048	0.000291788
683.652	1020960662306048	0.000286648
691.576	1020960662306048	0.000281546
699.592	1020960662306048	0.000276481
707.701	1020960662306048	0.000271453
715.904	1020960662306048	0.000266461
724.202	1020960662306048	0.000261505
732.597	1020960662306048	0.000256583
741.088	1020960662306048	0.000251695
749.678	1020960662306048	0.00024684
758.368	1020960662306048	0.000242018
767.158	1020960662306048	0.000237229
776.05	1020960662306048	0.00023247
785.046	1020960662306048	0.000227743
794.145	1020960662306048	0.000223046
803.35	1020960662306048	0.000218378
812.662	1020960662306048	0.00021374
822.082	1020960662306048	0.000209129
831.61	1020960662306048	0.000204547
841.25	1020960662306048	0.000199991
851.001	1020960662306048	0.000195462
860.865	1020960662306048	0.000190959
870.843	1020960662306048	0.000186482
880.937	1020960662306048	0.000182029
891.148	1020960662306048	0.0001776
901.478	1020960662306048	0.000173195
911.927	1020960662306048	0.000168812
922.497	1020960662306048	0.000164452
933.19	1020960662306048	0.000160114
944.006	1020960662306048	0.000155797
954.949	1020960662306048	0.000151501
966.017	1020960662306048	0.000147225
977.215	1020960662306048	0.000142968
988.542	1020960662306048	0.000138731
[truncated: 998,001+ more rows]

## Sheet: Figure3
	Thin film Ni(OH)2 (blue dots)				model bare metal (black line)			model lineaire
	alkaline conditions (surface pH=13)				VH [V]	ηmes [V]		(dashed line)
	local pH=	13			-0.5	6e-06		VH [V]	ηmes [V]
	Metal	VH [V]	ηmes [V]		0.005	0.002532		0	-0.2
	Cu	0.66	0.44		0.005	0.002532		1.5	1.3
	Ag	0.78	0.42		0.045	0.022744
	Au	-0.13	0.38		0.066	0.032851		model (κ=0.4, η₀ = 0.1 V)
	Ru	0.46	0.22		0.086	0.042962		(blue line)
	Ir	-0.11	0.02		0.106	0.05308		VH [V]	ηmes [V]
	Pt	-0.13	0.04		0.126	0.063206		-0.2	0.02
	V	1.07	0.56		0.146	0.073342		1.5	0.7
	Ti	1.3	0.6		0.167	0.083496
	Ni	0.11	0.24		0.187	0.093674
					0.328	0.167829
	Bare Metal (black squares)				0.348	0.179669
	alkaline conditions (series 1)				0.369	0.192299
	local pH=	13			0.389	0.206001
	Metal	VH [V]	ηmes [V]		0.409	0.221056
	Cu	0.66	0.53		0.429	0.237604
	Ag	0.78	0.6		0.449	0.25552
	Au	-0.13	0.62		0.47	0.274448
	Ru	0.46	0.24		0.49	0.294004
	Ir	-0.11	0.04		1.5	1.3
	Pt	-0.13	0.11
	V	1.07	0.78
	Ti	1.3	0.98
	Ni	0.11	0.31

## Sheet: Figure4
		eta
	bare Pt(111)	0.19
	Pt/Ni(OH)₂	0.03
	Pt/Co(OH)₂	0.12
	Pt/FeOOH	0.27

## Sheet: FigureS1
V_H (V)	surface_pH__13,_r_H_21	surface_pH__14,_r_H_21	surface_pH__13,_r_H_28.1
-0.5	-5.16534e-06	-0.0296099	-0.026884
-0.479798	-5.16534e-06	-0.0296099	-0.026884
-0.459596	-5.16534e-06	-0.0296099	-0.026884
-0.439394	-5.16534e-06	-0.0296099	-0.026884
-0.419192	-5.16534e-06	-0.0296099	-0.026884
-0.39899	-5.16534e-06	-0.0296099	-0.026884
-0.378788	-5.16534e-06	-0.0296099	-0.026884
-0.358586	-5.16534e-06	-0.0296099	-0.026884
-0.338384	-5.16534e-06	-0.0296099	-0.026884
-0.318182	-5.16534e-06	-0.0296099	-0.026884
-0.29798	-5.16534e-06	-0.0296099	-0.026884
-0.277778	-5.16534e-06	-0.0296099	-0.026884
-0.257576	-5.16534e-06	-0.0296099	-0.026884
-0.237374	-5.16534e-06	-0.0296099	-0.026884
-0.217172	-5.16534e-06	-0.0296099	-0.026884
-0.19697	-5.16534e-06	-0.0296099	-0.026884
-0.176768	-5.16534e-06	-0.0296099	-0.026884
-0.156566	-5.16534e-06	-0.0296099	-0.026884
-0.136364	-5.16534e-06	-0.0296099	-0.026884
-0.116162	-5.16534e-06	-0.0296099	-0.026884
-0.0959596	-5.16534e-06	-0.0296099	-0.026884
-0.0757576	-5.16534e-06	-0.0296099	-0.026884
-0.0555556	-5.16534e-06	-0.0296099	-0.026884
-0.0353535	-5.16534e-06	-0.0296099	-0.026884
-0.0151515	-5.16534e-06	-0.0296099	-0.026884
0.00505051	-0.00253236	-0.0296099	-0.0294096
0.0252525	-0.0126368	-0.0296099	-0.0395106
0.0454545	-0.0227443	-0.0296099	-0.0496145
0.0656566	-0.0328507	-0.0328507	-0.0597168
0.0858586	-0.042962	-0.042962	-0.0698231
0.106061	-0.0530806	-0.0530806	-0.0799278
0.126263	-0.0632065	-0.0632065	-0.0900381
0.146465	-0.0733427	-0.0733427	-0.100153
0.166667	-0.0834978	-0.0834978	-0.110272
0.186869	-0.093678	-0.093678	-0.1204
0.207071	-0.103897	-0.103897	-0.130544
0.227273	-0.114171	-0.114171	-0.140705
0.247475	-0.124529	-0.124529	-0.150898
0.267677	-0.135012	-0.135012	-0.161131
0.287879	-0.145677	-0.145677	-0.171431
0.308081	-0.156614	-0.156614	-0.181825
0.328283	-0.167945	-0.167945	-0.192362
0.348485	-0.17985	-0.17985	-0.203107
0.368687	-0.192578	-0.192578	-0.214161
0.388889	-0.206416	-0.206416	-0.225664
0.409091	-0.22164	-0.22164	-0.237819
0.429293	-0.238366	-0.238366	-0.250887
0.449495	-0.256434	-0.256434	-0.265169
0.469697	-0.275467	-0.275467	-0.280901
0.489899	-0.295081	-0.295081	-0.298113
0.510101	-0.315001	-0.315001	-0.316556
0.530303	-0.335072	-0.335072	-0.335825
0.550505	-0.355213	-0.355213	-0.355566
0.570707	-0.375387	-0.375387	-0.375551
0.590909	-0.395577	-0.395577	-0.395652
0.611111	-0.415771	-0.415771	-0.415806
0.631313	-0.435971	-0.435971	-0.435988
0.651515	-0.456172	-0.456172	-0.456179
0.671717	-0.476375	-0.476375	-0.476378
0.691919	-0.496577	-0.496577	-0.496578
0.712121	-0.516778	-0.516778	-0.516778
0.732323	-0.536981	-0.536981	-0.536981
0.752525	-0.557183	-0.557183	-0.557182
0.772727	-0.577384	-0.577384	-0.577384
0.792929	-0.597586	-0.597586	-0.597586
0.813131	-0.617787	-0.617787	-0.617788
0.833333	-0.637989	-0.637989	-0.637991
0.853535	-0.658194	-0.658194	-0.658193
0.873737	-0.678393	-0.678393	-0.678394
0.893939	-0.698597	-0.698597	-0.698596
0.914141	-0.718798	-0.718798	-0.718798
0.934343	-0.738999	-0.738999	-0.739
0.954545	-0.759203	-0.759203	-0.759203
0.974747	-0.779405	-0.779405	-0.779405
0.994949	-0.799608	-0.799608	-0.799608
1.01515	-0.819808	-0.819808	-0.819808
1.03535	-0.840012	-0.840012	-0.840012
1.05556	-0.860213	-0.860213	-0.860213
1.07576	-0.880415	-0.880415	-0.880415
1.09596	-0.900617	-0.900617	-0.900617
1.11616	-0.920818	-0.920818	-0.920818
1.13636	-0.941019	-0.941019	-0.941019
1.15657	-0.961222	-0.961222	-0.961222
1.17677	-0.981425	-0.981425	-0.981425
1.19697	-1.00163	-1.00163	-1.00163
1.21717	-1.02183	-1.02183	-1.02183
1.23737	-1.04203	-1.04203	-1.04203
1.25758	-1.06223	-1.06223	-1.06223
1.27778	-1.08243	-1.08243	-1.08243
1.29798	-1.10264	-1.10264	-1.10264
1.31818	-1.12284	-1.12284	-1.12284
1.33838	-1.14304	-1.14304	-1.14304
1.35859	-1.16324	-1.16324	-1.16324
1.37879	-1.18344	-1.18344	-1.18344
1.39899	-1.20365	-1.20365	-1.20365
1.41919	-1.22385	-1.22385	-1.22385
1.43939	-1.24405	-1.24405	-1.24405
1.4596	-1.26425	-1.26425	-1.26425
1.4798	-1.28445	-1.28445	-1.28445
1.5	-1.30466	-1.30466	-1.30466
